# Supplementary material for: Impact of Environmental Conditions on the Protein Content of Staphylococcus aureus and Its Derived Extracellular Vesicles
Source: Microorganisms. 2022 Sep 9;10(9):1808. doi: 10.3390/microorganisms10091808 (PMC9506334; doi:10.3390/microorganisms10091808)
Supplement: Supplementary file 1 [file microorganisms-10-01808-s001.zip]

Archive with 2 entries (2 files):
- Supplementary Tables-REV-end.xlsx
- Supplementary_Figures_Luz_microorganims.pdf
