# Supplementary material for: Impact of Environmental Conditions on the Protein Content of Staphylococcus aureus and Its Derived Extracellular Vesicles
Source: Microorganisms. 2022 Sep 9;10(9):1808. doi: 10.3390/microorganisms10091808 (PMC9506334; doi:10.3390/microorganisms10091808)
Supplement: Supplementary file 1 [file microorganisms-10-01808-s001.zip › Supplementary Tables-REV-end.xlsx]

## Sheet: Table legend
Supplementary Tables
Impact of environmental conditions on the protein content of Staphylococcus aureus and its derived extracellular vesicles
Brenda Silva Rosa da Luz 1,2, Vinícius de Rezende Rodovalho 1,2, Aurélie Nicolas 1, Svetlana Chabelskaya 3, Julien Jardin 1, Valérie Briard-Bion 1, Yves Le Loir 1, Vasco Ariston de Carvalho Azevedo 2 and Éric Guédon 1
1 INRAE, Agrocampus Ouest, STLO, F-35000, Rennes, France; 2 Federal University of Minas Gerais, Belo Horizonte, MG, Brazil; BRM [Bacterial Regulatory RNAs and Medicine] UMR_S 1230, University of Rennes, Inserm, Rennes, France
Table S1	Characteristics of proteins of Staphylococcus aureus strain HG003 and their detection by mass spectrometry in the whole cell (WC) and extracellular vesicles (EVs) fractions. Absence (0) or presence (1) of proteins in : WC at 6h without vancomycin (WC 6V-), WC at 6h with vancomycin (WC 6V+), WC at 12h without vancomycin (WC 12V-), WC at 12h with vancomycin (WC 12V+), EVs at 6h without vancomycin (…
Table S2	Comparative analysis of the relative abundance of proteins identified in Staphylococcus aureus strain HG003 whole cell (WC) and extracellular vesicles (EVs) fractions. WC V- (12/6) protein ratio between 12 h and 6 h in the absence of vancomycin in WC; WC V+ (12/6) protein ratio between 12 h and 6 h in the presence of vancomycin in WX; EV V- (12/6) protein ratio between 12 h and 6 h in the absence…

## Sheet: Table S1
Locus_tag_all proteins	GOs	KEGG_ko	KEGG_Pathway	gene_name	name FASTA	eggnog_function	COG	PsortB	PredLIPO	SurfG+	PSE category	length	lipoprotein Y/N	VFDB	VFDB	WC 6V-	WC 6V+	WC 12V-	WC 12V+	EV 6V-	EV 6V+	EV 12V-	EV 12V+
A9JX05PSMA1_STAAW					Phenol-soluble modulin alpha 1 peptide		NP	Unknown	No signal	CYTOPLASMIQUE	null	21	N			0	0	0	0	0	0	1	1
A9JX06PSMA2_STAAW					Phenol-soluble modulin alpha 2 peptide		NP	Unknown	No signal	CYTOPLASMIQUE	null	21	N			0	0	0	0	0	0	0	0
A9JX07PSMA3_STAAW					Phenol-soluble modulin alpha 3 peptide		NP	Unknown	No signal	CYTOPLASMIQUE	null	22	N			0	0	0	0	0	0	0	0
A9JX08PSMA4_STAAW					Phenol-soluble modulin alpha 4 peptide		NP	Unknown	No signal	CYTOPLASMIQUE	null	20	N			0	0	0	0	0	0	0	0
H9BRQ3H9BRQ3_STAAU		ko:K20337	ko02024,map02024		Antibacterial protein phenol soluble	antibacterial protein	S	Unknown	No signal	CYTOPLASMIQUE	null	44	N			0	0	0	0	0	0	1	1
H9BRQ4H9BRQ4_STAAU		ko:K20337	ko02024,map02024		Antibacterial protein psm beta2	antibacterial protein	S	Unknown	No signal	CYTOPLASMIQUE	null	44	N			0	0	0	0	0	0	0	0
IM26_00360							NP	CytoplasmicMembrane	TM segment	MEMBRANE	null	63	N			0	0	0	0	0	0	0	0
IM26_00375							NP	CytoplasmicMembrane	TM segment	MEMBRANE	null	63	N			0	0	0	0	0	0	0	0
IM26_01660				esaG		Protein of unknown function, DUF600	S	Unknown	No signal	CYTOPLASMIQUE	null	166	N	Type VII secretion system	Secretion system	0	0	0	0	0	0	0	0
IM26_01665				esaG		Protein of unknown function, DUF600	S	Cytoplasmic	No signal	CYTOPLASMIQUE	null	166	N	Type VII secretion system	Secretion system	0	0	0	0	0	0	0	0
IM26_01675				esaG		Protein of unknown function, DUF600	S	Cytoplasmic	No signal	CYTOPLASMIQUE	null	163	N	Type VII secretion system	Secretion system	0	0	0	0	0	0	0	0
IM26_01685							NP	CytoplasmicMembrane	TM segment	MEMBRANE	null	104	N			0	0	0	0	0	0	0	0
IM26_01690				esaG		Protein of unknown function, DUF600	S	Unknown	No signal	CYTOPLASMIQUE	null	166	N	Type VII secretion system	Secretion system	0	0	0	0	0	0	0	0
IM26_01695				esaG		Protein of unknown function, DUF600	S	Unknown	No signal	CYTOPLASMIQUE	null	166	N	Type VII secretion system	Secretion system	0	0	0	0	0	0	0	0
IM26_03370						Protein of unknown function (DUF1514)	S	Cytoplasmic	No signal	MEMBRANE	null	66	N			0	0	0	0	0	0	0	0
IM26_04480							NP	Unknown	No signal	CYTOPLASMIQUE	null	47	N			0	0	0	0	0	0	0	0
IM26_05130_para		ko:K07487			hypothetical protein	COG3666 Transposase and inactivated derivatives	L	Cytoplasmic	No signal	CYTOPLASMIQUE	null	190	N			0	0	0	0	0	0	0	0
IM26_05320							NP	CytoplasmicMembrane	TM segment	MEMBRANE	null	65	N			0	0	0	0	0	0	0	0
IM26_07295							NP	Unknown	No signal	CYTOPLASMIQUE	null	65	N			1	1	0	1	0	0	0	0
IM26_08390						Family of unknown function (DUF5325)	S	CytoplasmicMembrane	TM segment	MEMBRANE	null	63	N			0	0	0	0	0	0	0	0
IM26_09520_para	GO:0001968,GO:0003674,GO:0005488,GO:0005515,GO:0008150,GO:0044877,GO:0051704,GO:0070051,GO:0098630,GO:0098743	ko:K14192,ko:K14194,ko:K14201	ko05150,map05150	clfA	clumping factor A	C-terminus of bacterial fibrinogen-binding adhesin	Q	Cellwall	Sec signal	SECRETED	null	697	N	Clumping factor A	Adherence	0	0	0	0	0	0	0	0
IM26_10315		ko:K05563,ko:K05570		phaF	antiporter subunit F	Subunit F	P	CytoplasmicMembrane	TM segment	MEMBRANE	null	100	N			0	0	0	0	0	0	0	0
IM26_10350							NP	Unknown	No signal	CYTOPLASMIQUE	null	67	N			0	0	0	0	0	0	0	0
IM26_10630							NP	CytoplasmicMembrane	TM segment	MEMBRANE	null	97	N			0	0	0	0	0	0	0	0
IM26_10695_para	GO:0001968,GO:0003674,GO:0005488,GO:0005515,GO:0008150,GO:0044877,GO:0051704,GO:0070051,GO:0098630,GO:0098743	ko:K14192,ko:K14194,ko:K14201	ko05150,map05150	sdrC	hydrolase	protein which possibly mediates interactions of S.aureus with components of the extracellular matrix of higher eukaryotes	M	Cellwall	Sec signal	SECRETED	null	780	N	Ser-Asp rich fibrinogen-binding proteins	Adherence	0	0	0	0	0	0	0	0
IM26_11245_para		ko:K07487			transposase	COG3666 Transposase and inactivated derivatives	L	Unknown	No signal	CYTOPLASMIQUE	null	40	N			0	0	0	0	0	0	0	0
IM26_11585	GO:0001072,GO:0003674,GO:0003735,GO:0005198,GO:0005575,GO:0005622,GO:0005623,GO:0005737,GO:0005829,GO:0005840,GO:0006355,GO:0006412,GO:0006518,GO:0006807,GO:0008150,GO:0008152,GO:0009058,GO:0009059,GO:0009889,GO:0009987,GO:0010467,GO:0010468,GO:0010556,GO:0015935,GO:0019219,GO:0019222,GO:0019538,GO:0022626,GO:0022627,GO:0031323,GO:0031326,GO:0031554,GO:0031564,GO:0032991,GO:0034641,GO:0034645,GO:…	ko:K02946	ko03010,map03010	rpsJ	protein S10	Involved in the binding of tRNA to the ribosomes	J	Cytoplasmic	No signal	CYTOPLASMIQUE	null	102	N			1	1	1	1	1	1	1	1
IM26_13445_para	GO:0001968,GO:0003674,GO:0005488,GO:0005515,GO:0008150,GO:0044877,GO:0051704,GO:0070051,GO:0098630,GO:0098743	ko:K14192,ko:K14194,ko:K14201	ko05150,map05150	clfB	hypothetical protein	C-terminus of bacterial fibrinogen-binding adhesin	M	Cellwall	No signal	PSE	RN	137	N			0	0	0	0	0	0	0	0
IM26_13595_para		ko:K07487			transposase	COG3666 Transposase and inactivated derivatives	L	Unknown	No signal	CYTOPLASMIQUE	null	55	N			0	0	0	0	0	0	0	0
SAOUHSC_00001	GO:0003674,GO:0003676,GO:0003677,GO:0003688,GO:0003690,GO:0005488,GO:0005515,GO:0005575,GO:0005622,GO:0005623,GO:0005737,GO:0005886,GO:0006139,GO:0006259,GO:0006260,GO:0006261,GO:0006270,GO:0006725,GO:0006807,GO:0008150,GO:0008152,GO:0009058,GO:0009059,GO:0009987,GO:0016020,GO:0034641,GO:0034645,GO:0042802,GO:0043170,GO:0043565,GO:0044237,GO:0044238,GO:0044249,GO:0044260,GO:0044424,GO:0044464,GO:…	ko:K02313	ko02020,ko04112,map02020,map04112	dnaA	chromosomal replication initiation protein	it binds specifically double-stranded DNA at a 9 bp consensus (dnaA box) 5'-TTATC CA A CA A-3'. DnaA binds to ATP and to acidic phospholipids	L	Cytoplasmic	No signal	CYTOPLASMIQUE	null	453	N			1	1	1	1	0	0	0	0
SAOUHSC_00002		ko:K02338	ko00230,ko00240,ko01100,ko03030,ko03430,ko03440,map00230,map00240,map01100,map03030,map03430,map03440	dnaN	DNA polymerase III subunit beta	Confers DNA tethering and processivity to DNA polymerases and other proteins. Acts as a clamp, forming a ring around DNA (a reaction catalyzed by the clamp-loading complex) which diffuses in an ATP-independent manner freely and bidirectionally along dsDNA. Initially characterized for its ability to contact the catalytic subunit of DNA polymerase III (Pol III), a complex, multichain enzyme respons…	L	Cytoplasmic	No signal	CYTOPLASMIQUE	null	377	N			1	1	1	1	1	0	1	0
SAOUHSC_00003_mut	GO:0003674,GO:0003676,GO:0003723,GO:0005488,GO:0005575,GO:0005622,GO:0005623,GO:0005737,GO:0005829,GO:0006412,GO:0006518,GO:0006807,GO:0008150,GO:0008152,GO:0009058,GO:0009059,GO:0009987,GO:0010467,GO:0019538,GO:0034641,GO:0034645,GO:0043043,GO:0043170,GO:0043603,GO:0043604,GO:0044237,GO:0044238,GO:0044249,GO:0044260,GO:0044267,GO:0044271,GO:0044424,GO:0044444,GO:0044464,GO:0071704,GO:0097159,GO:…	ko:K14761		yaaA	hypothetical protein	S4 domain	S	Cytoplasmic	No signal	CYTOPLASMIQUE	null	78	N			0	0	0	0	0	0	0	0
SAOUHSC_00004	GO:0000731,GO:0005575,GO:0005622,GO:0005623,GO:0006139,GO:0006259,GO:0006281,GO:0006302,GO:0006725,GO:0006807,GO:0006950,GO:0006974,GO:0008150,GO:0008152,GO:0009058,GO:0009059,GO:0009295,GO:0009987,GO:0018130,GO:0019438,GO:0033554,GO:0034641,GO:0034645,GO:0034654,GO:0043170,GO:0043226,GO:0043228,GO:0043229,GO:0043232,GO:0043590,GO:0044237,GO:0044238,GO:0044249,GO:0044260,GO:0044271,GO:0044424,GO:…	ko:K03629	ko03440,map03440	recF	recombination protein F	it is required for DNA replication and normal SOS inducibility. RecF binds preferentially to single-stranded, linear DNA. It also seems to bind ATP	L	Cytoplasmic	No signal	CYTOPLASMIQUE	null	370	N			0	0	0	0	0	0	0	0
SAOUHSC_00005	GO:0000166,GO:0000287,GO:0003674,GO:0003824,GO:0003916,GO:0003918,GO:0005488,GO:0005524,GO:0005575,GO:0005618,GO:0005623,GO:0005886,GO:0006139,GO:0006259,GO:0006265,GO:0006725,GO:0006807,GO:0006996,GO:0007059,GO:0008094,GO:0008144,GO:0008150,GO:0008152,GO:0009295,GO:0009987,GO:0016020,GO:0016043,GO:0016462,GO:0016787,GO:0016817,GO:0016818,GO:0016853,GO:0016887,GO:0017076,GO:0017111,GO:0030312,GO:…	ko:K02470,ko:K02622		gyrB	DNA gyrase, B subunit	A type II topoisomerase that negatively supercoils closed circular double-stranded (ds) DNA in an ATP-dependent manner to modulate DNA topology and maintain chromosomes in an underwound state. Negative supercoiling favors strand separation, and DNA replication, transcription, recombination and repair, all of which involve strand separation. Also able to catalyze the interconversion of other topol…	L	Cytoplasmic	No signal	CYTOPLASMIQUE	null	644	N			1	1	1	1	0	0	0	1
SAOUHSC_00006	GO:0000166,GO:0000287,GO:0003674,GO:0003824,GO:0003916,GO:0003918,GO:0005488,GO:0005524,GO:0005575,GO:0005618,GO:0005623,GO:0005886,GO:0006139,GO:0006259,GO:0006265,GO:0006725,GO:0006807,GO:0006996,GO:0008094,GO:0008144,GO:0008150,GO:0008152,GO:0009987,GO:0016020,GO:0016043,GO:0016462,GO:0016787,GO:0016817,GO:0016818,GO:0016853,GO:0016887,GO:0017076,GO:0017111,GO:0030312,GO:0030554,GO:0032553,GO:…	ko:K02469		gyrA	DNA gyrase, A subunit	A type II topoisomerase that negatively supercoils closed circular double-stranded (ds) DNA in an ATP-dependent manner to modulate DNA topology and maintain chromosomes in an underwound state. Negative supercoiling favors strand separation, and DNA replication, transcription, recombination and repair, all of which involve strand separation. Also able to catalyze the interconversion of other topol…	L	Cytoplasmic	No signal	CYTOPLASMIQUE	null	887	N			1	1	1	1	1	0	1	0
SAOUHSC_00007_mut		ko:K17758,ko:K17759		nnrD	hypothetical protein	Catalyzes the dehydration of the S-form of NAD(P)HX at the expense of ADP, which is converted to AMP. Together with NAD(P)HX epimerase, which catalyzes the epimerization of the S- and R-forms, the enzyme allows the repair of both epimers of NAD(P)HX, a damaged form of NAD(P)H that is a result of enzymatic or heat-dependent hydration	H	Unknown	No signal	PSE	C	270	N			0	0	0	0	0	0	0	0
SAOUHSC_00008		ko:K01745	ko00340,ko01100,map00340,map01100	hutH	histidine ammonia-lyase	Histidine ammonia-lyase	E	Cytoplasmic	No signal	CYTOPLASMIQUE	null	504	N			0	0	0	0	0	0	0	0
SAOUHSC_00009	GO:0000287,GO:0003674,GO:0003824,GO:0004812,GO:0004828,GO:0005488,GO:0005515,GO:0005575,GO:0005622,GO:0005623,GO:0005737,GO:0005829,GO:0006082,GO:0006139,GO:0006399,GO:0006412,GO:0006418,GO:0006434,GO:0006518,GO:0006520,GO:0006725,GO:0006807,GO:0008150,GO:0008152,GO:0008652,GO:0009058,GO:0009059,GO:0009069,GO:0009070,GO:0009987,GO:0010467,GO:0016053,GO:0016070,GO:0016259,GO:0016260,GO:0016874,GO:…	ko:K01875	ko00970,map00970	serS	seryl-tRNA synthetase	Catalyzes the attachment of serine to tRNA(Ser). Is also able to aminoacylate tRNA(Sec) with serine, to form the misacylated tRNA L-seryl-tRNA(Sec), which will be further converted into selenocysteinyl-tRNA(Sec)	J	Cytoplasmic	No signal	CYTOPLASMIQUE	null	428	N			1	1	1	1	0	0	0	0
SAOUHSC_00010				azlC	hypothetical protein	Azaleucine resistance	E	CytoplasmicMembrane	TM segment	MEMBRANE	null	231	N			0	0	0	0	0	0	0	0
SAOUHSC_00012				azlD	hypothetical protein	Branched-chain amino acid transport protein (AzlD)	S	CytoplasmicMembrane	TM segment	MEMBRANE	null	109	N			0	0	0	0	0	0	0	0
SAOUHSC_00013	GO:0000096,GO:0000097,GO:0003674,GO:0003824,GO:0004414,GO:0006082,GO:0006520,GO:0006555,GO:0006790,GO:0006807,GO:0008150,GO:0008152,GO:0008374,GO:0008652,GO:0009058,GO:0009066,GO:0009067,GO:0009069,GO:0009086,GO:0009092,GO:0009987,GO:0016053,GO:0016407,GO:0016413,GO:0016740,GO:0016746,GO:0016747,GO:0019752,GO:0043436,GO:0044237,GO:0044238,GO:0044249,GO:0044272,GO:0044281,GO:0044283,GO:0046394,GO:…	ko:K00641	ko00270,ko01100,ko01130,map00270,map01100,map01130	metX	hypothetical protein	Belongs to the AB hydrolase superfamily. MetX family	E	Cytoplasmic	No signal	CYTOPLASMIQUE	null	322	N			0	0	0	0	0	0	0	0
SAOUHSC_00014_mut		ko:K16785,ko:K16786,ko:K16787	ko02010,map02010	yybS	hypothetical protein	Predicted membrane protein (DUF2232)	S	CytoplasmicMembrane	TM segment	MEMBRANE	null	307	N			0	0	0	0	0	0	0	0
SAOUHSC_00015				rplI	hypothetical protein	signaling protein consisting of a modified GGDEF domain and a DHH domain	T	Cytoplasmic	TM segment	MEMBRANE	null	655	N			1	1	1	1	1	1	1	1
SAOUHSC_00017	GO:0003674,GO:0003676,GO:0003723,GO:0003735,GO:0005198,GO:0005488,GO:0005575,GO:0005618,GO:0005622,GO:0005623,GO:0005737,GO:0005829,GO:0005840,GO:0005886,GO:0006412,GO:0006518,GO:0006807,GO:0008150,GO:0008152,GO:0009058,GO:0009059,GO:0009987,GO:0010467,GO:0015934,GO:0016020,GO:0019538,GO:0019843,GO:0022625,GO:0022626,GO:0030312,GO:0032991,GO:0034641,GO:0034645,GO:0043043,GO:0043170,GO:0043226,GO:…	ko:K02939	ko03010,map03010	rplI	50S ribosomal protein L9	Binds to the 23S rRNA	J	Cytoplasmic	No signal	CYTOPLASMIQUE	null	150	N			1	1	1	1	0	0	0	0
SAOUHSC_00018	GO:0003674,GO:0003678,GO:0003824,GO:0004386,GO:0005575,GO:0005622,GO:0005623,GO:0005737,GO:0005829,GO:0006139,GO:0006259,GO:0006260,GO:0006261,GO:0006268,GO:0006725,GO:0006807,GO:0006996,GO:0008150,GO:0008152,GO:0009058,GO:0009059,GO:0009987,GO:0016043,GO:0016462,GO:0016787,GO:0016817,GO:0016818,GO:0017111,GO:0032392,GO:0032508,GO:0034641,GO:0034645,GO:0043170,GO:0044237,GO:0044238,GO:0044249,GO:…	ko:K02314	ko03030,ko04112,map03030,map04112	dnaC	replicative DNA helicase	Participates in initiation and elongation during chromosome replication	L	Cytoplasmic	No signal	CYTOPLASMIQUE	null	466	N			1	1	1	1	0	0	0	0
SAOUHSC_00019	GO:0003674,GO:0003824,GO:0004019,GO:0005575,GO:0005622,GO:0005623,GO:0005737,GO:0006139,GO:0006163,GO:0006164,GO:0006167,GO:0006725,GO:0006753,GO:0006793,GO:0006796,GO:0006807,GO:0008150,GO:0008152,GO:0009058,GO:0009117,GO:0009123,GO:0009124,GO:0009126,GO:0009127,GO:0009150,GO:0009152,GO:0009156,GO:0009161,GO:0009165,GO:0009167,GO:0009168,GO:0009259,GO:0009260,GO:0009987,GO:0016874,GO:0016879,GO:…	ko:K01939	ko00230,ko00250,ko01100,map00230,map00250,map01100	purA	adenylosuccinate synthetase	Plays an important role in the de novo pathway of purine nucleotide biosynthesis. Catalyzes the first committed step in the biosynthesis of AMP from IMP	F	Cytoplasmic	No signal	CYTOPLASMIQUE	null	427	N			1	1	1	1	0	0	0	0
SAOUHSC_00020				walR	two-component response regulator, putative	Transcriptional regulatory protein WalR	K	Cytoplasmic	No signal	CYTOPLASMIQUE	null	233	N			1	1	1	1	0	0	0	0
SAOUHSC_00021		ko:K07652	ko02020,map02020	walK	sensory box histidine kinase VicK, putative	WalK functions as a sensor protein kinase which is autophosphorylated at a histidine residue and transfers its phosphate group to WalR	T	CytoplasmicMembrane	TM segment	PSE	C	608	N			1	0	1	1	1	1	1	1
SAOUHSC_00022_mut				yycH	hypothetical protein	YycH protein	S	Unknown	Sec signal	PSE	C	444	N			0	0	0	0	1	1	1	1
SAOUHSC_00023				yycI	hypothetical protein	protein conserved in bacteria	S	Unknown	TM segment	PSE	C	262	N			0	0	0	0	1	1	1	1
SAOUHSC_00024		ko:K00784	ko03013,map03013	yycJ	hypothetical protein	Metal-dependent hydrolases of the beta-lactamase superfamily I	S	Cytoplasmic	No signal	CYTOPLASMIQUE	null	266	N			0	0	0	0	0	0	0	0
SAOUHSC_00025		ko:K11751	ko00230,ko00240,ko00760,ko01100,ko01110,map00230,map00240,map00760,map01100,map01110	adsA	hypothetical protein	COG0737 5'-nucleotidase 2',3'-cyclic phosphodiesterase and related esterases	F	Cellwall	Sec signal	PSE	R	772	N	AdsA	Immune evasion	0	0	0	0	0	0	0	0
SAOUHSC_00026_miss					hypothetical protein		NP	CytoplasmicMembrane	No signal	MEMBRANE	null	159	N			0	0	0	0	0	0	0	0
SAOUHSC_00027		ko:K00783		orfX	hypothetical protein	Specifically methylates the pseudouridine at position 1915 (m3Psi1915) in 23S rRNA	J	Cytoplasmic	No signal	CYTOPLASMIQUE	null	159	N			0	0	1	0	0	0	0	0
SAOUHSC_00028_miss					hypothetical protein		NP	CytoplasmicMembrane	TM segment	MEMBRANE	null	44	N			0	0	0	0	0	0	0	0
SAOUHSC_00029_miss					hypothetical protein		NP	Extracellular	No signal	CYTOPLASMIQUE	null	30	N			0	0	0	0	0	0	0	0
SAOUHSC_00030					hypothetical protein		NP	Cytoplasmic	No signal	CYTOPLASMIQUE	null	581	N			0	0	0	0	0	0	0	0
SAOUHSC_00031_para		ko:K05541		dus	hypothetical protein	Catalyzes the synthesis of 5,6-dihydrouridine (D), a modified base found in the D-loop of most tRNAs, via the reduction of the C5-C6 double bond in target uridines	J	Cytoplasmic	No signal	CYTOPLASMIQUE	null	150	N			0	0	0	0	0	0	0	0
SAOUHSC_00032_miss					hypothetical protein		NP	Extracellular	No signal	CYTOPLASMIQUE	null	33	N			0	0	0	0	0	0	0	0
SAOUHSC_00033		ko:K07090		yrkJ	hypothetical protein	membrane transporter protein	S	CytoplasmicMembrane	TM segment	MEMBRANE	null	251	N			0	0	0	0	0	0	0	0
SAOUHSC_00034				yhjE	hypothetical protein	Metal-sensitive transcriptional repressor	S	Cytoplasmic	No signal	CYTOPLASMIQUE	null	86	N			0	0	0	0	0	0	0	0
SAOUHSC_00035	GO:0008150,GO:0009987,GO:0019725,GO:0042592,GO:0048878,GO:0055082,GO:0065007,GO:0065008	ko:K04085	ko04122,map04122	cdr	hypothetical protein	Belongs to the sulfur carrier protein TusA family	OP	Unknown	No signal	CYTOPLASMIQUE	null	355	N			0	0	0	0	0	0	0	0
SAOUHSC_00036		ko:K01069,ko:K03797	ko00620,map00620	baeB	hypothetical protein	Rhodanese Homology Domain	P	Cytoplasmic	No signal	CYTOPLASMIQUE	null	444	N			0	0	0	0	0	0	0	0
SAOUHSC_00037		ko:K17218	ko00920,map00920	fccB	hypothetical protein	Pyridine nucleotide-disulphide oxidoreductase	S	Unknown	No signal	CYTOPLASMIQUE	null	397	N			0	0	0	0	0	0	0	0
SAOUHSC_00038_miss					hypothetical protein		NP	CytoplasmicMembrane	No signal	CYTOPLASMIQUE	null	33	N			0	0	0	0	0	0	0	0
SAOUHSC_00039_mut		ko:K05541		dus	hypothetical protein	Catalyzes the synthesis of 5,6-dihydrouridine (D), a modified base found in the D-loop of most tRNAs, via the reduction of the C5-C6 double bond in target uridines	J	Cytoplasmic	No signal	CYTOPLASMIQUE	null	328	N			0	0	0	0	0	0	0	0
SAOUHSC_00040					hypothetical protein		NP	CytoplasmicMembrane	TM segment	MEMBRANE	null	67	N			0	0	0	0	0	0	0	0
SAOUHSC_00041		ko:K07343			hypothetical protein	TfoX N-terminal domain	K	Unknown	No signal	CYTOPLASMIQUE	null	98	N			0	0	0	0	0	0	0	0
SAOUHSC_00042		ko:K08152			hypothetical protein	Transmembrane secretion effector	EGP	CytoplasmicMembrane	TM segment	MEMBRANE	null	406	N			0	0	0	0	0	0	0	0
SAOUHSC_00043				ywqN	hypothetical protein	NADPH-dependent FMN reductase	S	Unknown	No signal	CYTOPLASMIQUE	null	183	N			0	0	0	0	0	0	0	0
SAOUHSC_00044				yofA	hypothetical protein	LysR substrate binding domain	K	Cytoplasmic	No signal	CYTOPLASMIQUE	null	286	N			0	0	0	0	0	0	0	0
SAOUHSC_00045					hypothetical protein	Domain of unknown function (DUF4865)	S	Cytoplasmic	No signal	CYTOPLASMIQUE	null	177	N			0	0	0	0	0	0	0	0
SAOUHSC_00046_mut				nac	hypothetical protein	Bacterial regulatory helix-turn-helix protein, lysR family	K	Cytoplasmic	No signal	CYTOPLASMIQUE	null	244	N			0	0	0	0	0	0	0	0
SAOUHSC_00047					hypothetical protein		NP	CytoplasmicMembrane	TM segment	MEMBRANE	null	200	N			0	0	0	0	0	0	0	0
SAOUHSC_00049		ko:K02057			hypothetical protein	AAA domain	L	Unknown	No signal	CYTOPLASMIQUE	null	1050	N			0	0	0	0	0	0	0	0
SAOUHSC_00050					hypothetical protein		NP	CytoplasmicMembrane	TM segment	MEMBRANE	null	160	N			0	0	0	0	0	0	0	0
SAOUHSC_00051	GO:0005575,GO:0005576,GO:0005622,GO:0005623,GO:0005737,GO:0044424,GO:0044464	ko:K01771	ko00562,map00562	plc	1-phosphatidylinositol phosphodiesterase precursor, putative	phosphatidylinositol-specific phospholipase C	U	Extracellular	Sec signal	SECRETED	null	328	N			0	0	0	0	0	0	0	0
SAOUHSC_00052					hypothetical protein	Csa1 family	M	Unknown	Lipo signal peptide	PSE	E	256	Y			0	0	0	0	1	1	1	1
SAOUHSC_00053					hypothetical protein	Csa1 family	M	Unknown	Lipo signal peptide	PSE	E	256	Y			0	0	0	0	0	0	0	0
SAOUHSC_00054					hypothetical protein	Csa1 family	M	Unknown	Lipo signal peptide	PSE	E	256	Y			0	0	0	0	0	0	0	0
SAOUHSC_00055					hypothetical protein	Csa1 family	M	Unknown	Lipo signal peptide	PSE	E	255	Y			0	0	0	0	0	0	0	0
SAOUHSC_00056_mut					hypothetical protein	AraC family transcriptional regulator	K	Cytoplasmic	No signal	CYTOPLASMIQUE	null	745	N			1	0	0	0	0	0	0	0
SAOUHSC_00057		ko:K01436		amd	hypothetical protein	Metal-dependent amidase aminoacylase carboxypeptidase	E	Cytoplasmic	No signal	CYTOPLASMIQUE	null	392	N			0	0	0	0	0	0	0	0
SAOUHSC_00058	GO:0003674,GO:0005215,GO:0005575,GO:0005623,GO:0005886,GO:0005887,GO:0006810,GO:0008150,GO:0016020,GO:0016021,GO:0022857,GO:0031224,GO:0031226,GO:0044425,GO:0044459,GO:0044464,GO:0051179,GO:0051234,GO:0055085,GO:0071944	ko:K08170		norC	hypothetical protein	of the major facilitator superfamily	EGP	CytoplasmicMembrane	TM segment	MEMBRANE	null	462	N			0	0	0	0	0	0	0	0
SAOUHSC_00060_mut		ko:K03324		nptA	hypothetical protein	Na+/Pi-cotransporter	P	CytoplasmicMembrane	TM segment	PSE	C	555	N			0	0	0	0	1	1	1	1
SAOUHSC_00061	GO:0000166,GO:0003674,GO:0003824,GO:0005488,GO:0005504,GO:0005515,GO:0006082,GO:0006629,GO:0006631,GO:0008150,GO:0008152,GO:0008289,GO:0009987,GO:0016829,GO:0016835,GO:0016836,GO:0019752,GO:0031406,GO:0032787,GO:0033293,GO:0036094,GO:0042802,GO:0042803,GO:0043167,GO:0043168,GO:0043177,GO:0043436,GO:0044237,GO:0044238,GO:0044255,GO:0044281,GO:0046983,GO:0048037,GO:0050151,GO:0050660,GO:0050662,GO:…	ko:K10254		mycA	myosin-cross-reactive antigen	MCRA family	S	Unknown	No signal	CYTOPLASMIQUE	null	591	N			0	0	1	1	0	0	0	0
SAOUHSC_00062				ydfC	hypothetical protein	COG0697 Permeases of the drug metabolite transporter (DMT) superfamily	EG	CytoplasmicMembrane	TM segment	MEMBRANE	null	290	N			0	0	0	0	0	0	0	0
SAOUHSC_00064_mut		ko:K18907		norG	hypothetical protein	helix_turn_helix gluconate operon transcriptional repressor	K	Cytoplasmic	No signal	CYTOPLASMIQUE	null	442	N			0	0	0	0	0	0	0	0
SAOUHSC_00065					hypothetical protein	Protein of unknown function (DUF1648)	S	CytoplasmicMembrane	TM segment	MEMBRANE	null	157	N			0	0	0	0	0	0	0	0
SAOUHSC_00067		ko:K02550,ko:K03303		lctP1	L-lactate permease	L-lactate permease	C	CytoplasmicMembrane	TM segment	MEMBRANE	null	530	N			0	1	1	1	1	1	1	1
SAOUHSC_00069_mut	GO:0008150,GO:0009405,GO:0044419,GO:0051704	ko:K02656,ko:K14196	ko05150,map05150	spa	protein A	LysM domain	M	Cellwall	Sec signal	PSE	RC	528	N	Staphylococcal protein A	Adherence	1	0	0	0	0	0	0	0
SAOUHSC_00070	GO:0001067,GO:0003674,GO:0003676,GO:0003677,GO:0005488,GO:0005575,GO:0005622,GO:0005623,GO:0005737,GO:0006355,GO:0008150,GO:0009889,GO:0010468,GO:0010556,GO:0019219,GO:0019222,GO:0031323,GO:0031326,GO:0044212,GO:0044424,GO:0044464,GO:0050789,GO:0050794,GO:0051171,GO:0051252,GO:0060255,GO:0065007,GO:0080090,GO:0097159,GO:1901363,GO:1903506,GO:2000112,GO:2001141			sarS	staphylococcal accessory regulator-like protein	DNA-binding transcription factor activity	K	Cytoplasmic	No signal	CYTOPLASMIQUE	null	250	N			1	1	1	1	0	0	0	0
SAOUHSC_00071_mut		ko:K02015	ko02010,map02010	sirC	lipoprotein, SirC, putative	FecCD transport family	P	CytoplasmicMembrane	TM segment	MEMBRANE	null	332	N			0	0	0	0	0	0	0	0
SAOUHSC_00072		ko:K02015	ko02010,map02010	sirB	lipoprotein, SirB, putative	FecCD transport family	P	CytoplasmicMembrane	TM segment	MEMBRANE	null	331	N			0	0	0	0	0	0	0	0
SAOUHSC_00074	GO:0005575,GO:0005623,GO:0042597,GO:0044464	ko:K02016	ko02010,map02010	sirA	periplasmic binding protein, putative	Periplasmic binding protein	P	CytoplasmicMembrane	Lipo signal peptide	PSE	E	330	Y			0	0	0	0	1	1	1	1
SAOUHSC_00075_mut		ko:K21949		sbnA	hypothetical protein	Pyridoxal-phosphate dependent enzyme	E	Cytoplasmic	No signal	CYTOPLASMIQUE	null	326	N			0	0	0	0	0	0	0	0
SAOUHSC_00076		ko:K16182,ko:K21721	ko00300,ko01120,map00300,map01120	sbnB	ornithine cyclodeaminase, putative	Ornithine cyclodeaminase/mu-crystallin family	E	Cytoplasmic	No signal	CYTOPLASMIQUE	null	336	N			0	0	0	0	0	0	0	0
SAOUHSC_00077				sbnC	hypothetical protein	IucA / IucC family	Q	CytoplasmicMembrane	No signal	CYTOPLASMIQUE	null	584	N			0	0	0	0	0	0	0	0
SAOUHSC_00078				sbnD	hypothetical protein	Sugar (and other) transporter	EGP	CytoplasmicMembrane	TM segment	MEMBRANE	null	418	N			0	0	0	0	0	0	0	0
SAOUHSC_00079				sbnE	hypothetical protein	IucA / IucC family	Q	Cytoplasmic	No signal	CYTOPLASMIQUE	null	578	N			0	0	0	0	0	0	0	0
SAOUHSC_00080_mut				sbnF	hypothetical protein	Ferric iron reductase FhuF-like transporter	Q	Cytoplasmic	No signal	CYTOPLASMIQUE	null	592	N			0	0	0	0	0	0	0	0
SAOUHSC_00081_mut		ko:K02510,ko:K12660	ko00051,ko00350,ko01120,map00051,map00350,map01120	sbnG	hypothetical protein	HpcH/HpaI aldolase/citrate lyase family	G	Cytoplasmic	No signal	CYTOPLASMIQUE	null	259	N			0	0	0	0	0	0	0	0
SAOUHSC_00082		ko:K01586	ko00300,ko01100,ko01110,ko01120,ko01130,ko01230,map00300,map01100,map01110,map01120,map01130,map01230	sbnH	hypothetical protein	Pyridoxal-dependent decarboxylase, pyridoxal binding domain	E	Cytoplasmic	No signal	CYTOPLASMIQUE	null	400	N			0	0	0	0	0	0	0	0
SAOUHSC_00083				sbnI	hypothetical protein	ParB-like nuclease domain	K	Cytoplasmic	No signal	CYTOPLASMIQUE	null	254	N			0	0	0	0	0	0	0	0
SAOUHSC_00084					hypothetical protein		NP	CytoplasmicMembrane	TM segment	MEMBRANE	null	135	N			0	0	0	0	0	0	0	0
SAOUHSC_00085					hypothetical protein		NP	CytoplasmicMembrane	TM segment	PSE	C	208	N			0	0	0	0	0	0	1	0
SAOUHSC_00086				butA	acetoin reductase	reductase	IQ	Cytoplasmic	No signal	CYTOPLASMIQUE	null	258	N			1	1	1	1	0	0	0	0
SAOUHSC_00087_miss					hypothetical protein		NP	CytoplasmicMembrane	No signal	CYTOPLASMIQUE	null	40	N			0	0	0	0	0	0	0	0
SAOUHSC_00088_mut		ko:K01784	ko00052,ko00520,ko01100,map00052,map00520,map01100	cps2D	hypothetical protein	NAD dependent epimerase dehydratase family protein	M	Cytoplasmic	No signal	CYTOPLASMIQUE	null	323	N			0	0	0	0	0	0	0	0
SAOUHSC_00089				tuaA	hypothetical protein	Bacterial sugar transferase	M	CytoplasmicMembrane	TM segment	PSE	C	230	N			0	0	0	0	0	0	0	0
SAOUHSC_00090		ko:K21365		cps4F	hypothetical protein	Glycosyl transferase 4-like domain	M	Cytoplasmic	No signal	CYTOPLASMIQUE	null	388	N			0	0	0	0	0	0	0	0
SAOUHSC_00091					hypothetical protein	O-Antigen ligase	M	CytoplasmicMembrane	Sec signal	MEMBRANE	null	412	N			0	0	0	0	0	0	0	0
SAOUHSC_00092		ko:K03328			hypothetical protein	Polysaccharide biosynthesis protein	S	CytoplasmicMembrane	TM segment	MEMBRANE	null	476	N			0	0	0	0	0	0	0	0
SAOUHSC_00093	GO:0000302,GO:0000303,GO:0000305,GO:0003674,GO:0003676,GO:0003677,GO:0003824,GO:0004784,GO:0005488,GO:0005575,GO:0005622,GO:0005623,GO:0005737,GO:0005829,GO:0006801,GO:0006950,GO:0006979,GO:0008150,GO:0008152,GO:0009266,GO:0009268,GO:0009408,GO:0009628,GO:0009636,GO:0009987,GO:0010035,GO:0010038,GO:0010269,GO:0010447,GO:0016209,GO:0016491,GO:0016721,GO:0019430,GO:0030145,GO:0033554,GO:0034599,GO:…	ko:K04564	ko04013,ko04068,ko04146,ko04211,ko04212,ko04213,ko05016,map04013,map04068,map04146,map04211,map04212,map04213,map05016	sodM	superoxide dismutase, putative	radicals which are normally produced within the cells and which are toxic to biological systems	C	Extracellular	No signal	CYTOPLASMIQUE	null	199	N			1	1	1	1	0	0	0	0
SAOUHSC_00094					hypothetical protein		NP	Cellwall	Sec signal	SECRETED	null	199	N			0	0	0	0	0	0	0	0
SAOUHSC_00096_mut		ko:K03710			GntR family transcriptional regulator	helix_turn_helix gluconate operon transcriptional repressor	K	Unknown	No signal	CYTOPLASMIQUE	null	246	N			0	0	0	0	0	0	0	0
SAOUHSC_00097	GO:0003674,GO:0003824,GO:0004731,GO:0005488,GO:0005515,GO:0005575,GO:0005622,GO:0005623,GO:0005737,GO:0005829,GO:0006139,GO:0006152,GO:0006725,GO:0006807,GO:0006950,GO:0006974,GO:0008150,GO:0008152,GO:0009056,GO:0009116,GO:0009164,GO:0009987,GO:0015949,GO:0016740,GO:0016757,GO:0016763,GO:0019439,GO:0019686,GO:0033554,GO:0034641,GO:0034655,GO:0034656,GO:0042278,GO:0042802,GO:0044237,GO:0044238,GO:…	ko:K00772,ko:K03784	ko00230,ko00240,ko00270,ko00760,ko01100,ko01110,map00230,map00240,map00270,map00760,map01100,map01110	deoD	purine nucleoside phosphorylase	Phosphorylase superfamily	F	Cytoplasmic	No signal	CYTOPLASMIQUE	null	235	N			1	1	0	0	0	0	0	0
SAOUHSC_00099_mut		ko:K08168			hypothetical protein	Major Facilitator Superfamily	EGP	CytoplasmicMembrane	Sec signal	MEMBRANE	null	452	N			0	0	0	0	0	0	0	0
SAOUHSC_00100	GO:0003674,GO:0003824,GO:0004139,GO:0005975,GO:0006139,GO:0006725,GO:0006753,GO:0006793,GO:0006796,GO:0006807,GO:0008150,GO:0008152,GO:0009056,GO:0009058,GO:0009117,GO:0009166,GO:0009262,GO:0009264,GO:0009987,GO:0016052,GO:0016829,GO:0016830,GO:0016832,GO:0018130,GO:0019438,GO:0019439,GO:0019637,GO:0034404,GO:0034641,GO:0034654,GO:0034655,GO:0044237,GO:0044238,GO:0044248,GO:0044249,GO:0044270,GO:…	ko:K01619,ko:K01840	ko00030,ko00051,ko00520,ko01100,ko01110,ko01130,map00030,map00051,map00520,map01100,map01110,map01130	deoC	deoxyribose-phosphate aldolase	Catalyzes a reversible aldol reaction between acetaldehyde and D-glyceraldehyde 3-phosphate to generate 2-deoxy- D-ribose 5-phosphate	F	Cytoplasmic	No signal	CYTOPLASMIQUE	null	220	N			1	1	1	1	0	0	0	0
SAOUHSC_00101	GO:0003674,GO:0003824,GO:0005575,GO:0005622,GO:0005623,GO:0005737,GO:0005829,GO:0008973,GO:0016853,GO:0016866,GO:0016868,GO:0044424,GO:0044444,GO:0044464	ko:K01839	ko00030,ko00230,map00030,map00230	deoB	phosphopentomutase	Phosphotransfer between the C1 and C5 carbon atoms of pentose	G	Cytoplasmic	No signal	CYTOPLASMIQUE	null	392	N			1	1	1	1	0	0	0	0
SAOUHSC_00102		ko:K02042,ko:K06162	ko00440,ko02010,map00440,map02010	phnE	phosphonates ABC transporter, permease protein CC0363, putative	Phosphonate ABC transporter, permease protein	P	CytoplasmicMembrane	TM segment	MEMBRANE	null	271	N			0	0	0	0	0	0	0	0
SAOUHSC_00103		ko:K02042,ko:K06162	ko00440,ko02010,map00440,map02010	phnE	phosphonates ABC transporter, permease protein CC0363, putative	Phosphonate ABC transporter, permease protein	P	CytoplasmicMembrane	TM segment	MEMBRANE	null	266	N			0	0	0	0	0	0	0	0
SAOUHSC_00104	GO:0006810,GO:0008150,GO:0015716,GO:0051179,GO:0051234,GO:0071702	ko:K02041	ko02010,map02010	phnC	amino acid ABC transporter, ATP-binding protein, putative	Part of the ABC transporter complex PhnCDE involved in phosphonates import. Responsible for energy coupling to the transport system	P	CytoplasmicMembrane	No signal	CYTOPLASMIQUE	null	257	N			0	0	0	0	0	0	0	0
SAOUHSC_00105		ko:K02044	ko02010,map02010	phnD	phosphonate ABC transporter, substrate-binding protein, putative	ABC transporter	P	Unknown	Lipo signal peptide	PSE	E	318	Y			0	0	0	0	0	0	1	1
SAOUHSC_00106				M1-554	hypothetical protein	PFAM nucleic acid binding, OB-fold, tRNA	S	Unknown	Sec signal	SECRETED	null	514	N			0	0	0	0	0	0	0	0
SAOUHSC_00107		ko:K01119	ko00230,ko00240,map00230,map00240	cpdB	hypothetical protein	Belongs to the 5'-nucleotidase family	F	Cellwall	No signal	CYTOPLASMIQUE	null	511	N			0	0	0	0	0	0	0	0
SAOUHSC_00108_mut					hypothetical protein	Pfam:DUF955	K	Unknown	No signal	CYTOPLASMIQUE	null	64	N			0	0	0	0	0	0	0	0
SAOUHSC_00109		ko:K07467			replication initiation protein, putative	Replication initiation factor	L	Unknown	No signal	CYTOPLASMIQUE	null	161	N			0	0	0	0	0	0	0	0
SAOUHSC_00110		ko:K07467			truncated replication initiation protein, putative	Replication initiation factor	L	Cytoplasmic	No signal	CYTOPLASMIQUE	null	96	N			0	0	0	0	0	0	0	0
SAOUHSC_00111					hypothetical protein		NP	CytoplasmicMembrane	TM segment	MEMBRANE	null	95	N			0	0	0	0	0	0	0	0
SAOUHSC_00112_para		ko:K07491			IS200 family transposase	COG1943 Transposase and inactivated derivatives	L	Cytoplasmic	No signal	CYTOPLASMIQUE	null	73	N			0	0	0	0	0	0	0	0
SAOUHSC_00113		ko:K04072	ko00010,ko00071,ko00350,ko00620,ko00625,ko00626,ko00650,ko01100,ko01110,ko01120,ko01130,ko01220,map00010,map00071,map00350,map00620,map00625,map00626,map00650,map01100,map01110,map01120,map01130,map01220	adhE	bifunctional acetaldehyde-CoA/alcohol dehydrogenase	belongs to the iron- containing alcohol dehydrogenase family	C	Cytoplasmic	No signal	CYTOPLASMIQUE	null	869	N			1	1	1	1	0	0	0	0
SAOUHSC_00114				capA	capsular polysaccharide biosynthesis protein, putative	Chain length determinant protein	M	CytoplasmicMembrane	TM segment	MEMBRANE	null	222	N	capsule	Immune evasion	0	0	0	0	0	0	0	0
SAOUHSC_00115		ko:K08252,ko:K16554	ko05111,map05111	capB	capsular polysaccharide synthesis enzyme Cap5B	ATPase MipZ	D	CytoplasmicMembrane	No signal	CYTOPLASMIQUE	null	228	N	capsule	Immune evasion	0	0	0	0	0	0	0	0
SAOUHSC_00116		ko:K01104		capC	capsular polysaccharide synthesis enzyme Cap8C	Capsular polysaccharide biosynthesis protein	GM	Cytoplasmic	No signal	CYTOPLASMIQUE	null	254	N	capsule	Immune evasion	0	0	0	0	0	0	0	0
SAOUHSC_00117	GO:0008150,GO:0043900,GO:0043902,GO:0048518,GO:0048522,GO:0050789,GO:0050794,GO:0065007,GO:1900190,GO:1900192	ko:K01710,ko:K15894,ko:K15912,ko:K17716,ko:K19421	ko00052,ko00520,ko00521,ko00523,ko00525,ko01055,ko01100,ko01130,map00052,map00520,map00521,map00523,map00525,map01055,map01100,map01130	capD	capsular polysaccharide biosynthesis protein Cap5D, putative	Polysaccharide biosynthesis protein	GM	CytoplasmicMembrane	TM segment	PSE	C	607	N	capsule	Immune evasion	0	0	0	0	0	0	0	0
SAOUHSC_00118		ko:K15894,ko:K17716	ko00052,ko00520,ko01100,map00052,map00520,map01100	capE	capsular polysaccharide biosynthesis protein Cap5E, putative	Polysaccharide biosynthesis protein C-terminal	M	Cytoplasmic	No signal	CYTOPLASMIQUE	null	342	N	capsule	Immune evasion	0	0	0	0	0	0	0	0
SAOUHSC_00119		ko:K19068		capF	capsular polysaccharide synthesis enzyme Cap8F	NAD dependent epimerase/dehydratase family	GM	Cytoplasmic	No signal	CYTOPLASMIQUE	null	369	N	capsule	Immune evasion	0	0	0	0	0	0	0	0
SAOUHSC_00120		ko:K01791	ko00520,ko01100,ko05111,map00520,map01100,map05111	capG	UDP-N-acetylglucosamine 2-epimerase	UDP-N-acetylglucosamine 2-epimerase	G	Cytoplasmic	No signal	CYTOPLASMIQUE	null	374	N	capsule	Immune evasion	0	0	0	0	0	0	0	0
SAOUHSC_00121		ko:K18234		capH	capsular polysaccharide synthesis enzyme O-acetyl transferase Cap5H, putative	Hexapeptide repeat of succinyl-transferase	S	Cytoplasmic	No signal	CYTOPLASMIQUE	null	208	N	capsule	Immune evasion	0	0	0	0	0	0	0	0
SAOUHSC_00122				capI	capsular polysaccharide biosynthesis protein Cap5I, putative	Glycosyl transferases group 1	M	Cytoplasmic	No signal	CYTOPLASMIQUE	null	369	N	capsule	Immune evasion	0	0	0	0	0	0	0	0
SAOUHSC_00123				capJ	capsular polysaccharide biosynthesis protein Cap5J, putative	O-Antigen ligase	M	CytoplasmicMembrane	No signal	MEMBRANE	null	388	N	capsule	Immune evasion	0	0	0	0	0	0	0	0
SAOUHSC_00124				capK	capsular polysaccharide biosynthesis protein Cap5K, putative	polysaccharide biosynthetic process	S	CytoplasmicMembrane	TM segment	MEMBRANE	null	401	N	capsule	Immune evasion	0	0	0	0	0	0	0	0
SAOUHSC_00125				capL	cap5L protein/glycosyltransferase, putative	Glycosyl transferases group 1	M	Cytoplasmic	No signal	CYTOPLASMIQUE	null	401	N	capsule	Immune evasion	0	0	0	0	0	0	0	0
SAOUHSC_00126		ko:K13012		capM	capsular polysaccharide biosynthesis protein Cap8M	Bacterial sugar transferase	M	CytoplasmicMembrane	TM segment	PSE	C	185	N	capsule	Immune evasion	0	0	0	0	0	0	0	0
SAOUHSC_00127		ko:K01784	ko00052,ko00520,ko01100,map00052,map00520,map01100	capN	cap5N protein/UDP-glucose 4-epimerase, putative	NAD-dependent epimerase	GM	Cytoplasmic	No signal	CYTOPLASMIQUE	null	295	N	capsule	Immune evasion	0	0	0	0	0	0	0	0
SAOUHSC_00128		ko:K02472,ko:K02474	ko00520,ko05111,map00520,map05111	capO	cap5O protein/UDP-N-acetyl-D-mannosaminuronic acid dehydrogenase	Belongs to the UDP-glucose GDP-mannose dehydrogenase family	M	Cytoplasmic	TM segment	CYTOPLASMIQUE	null	420	N	capsule	Immune evasion	0	0	0	0	0	0	0	0
SAOUHSC_00129		ko:K01791	ko00520,ko01100,ko05111,map00520,map01100,map05111	capP	UDP-N-acetylglucosamine 2-epimerase	Belongs to the UDP-N-acetylglucosamine 2-epimerase family	M	Cytoplasmic	No signal	CYTOPLASMIQUE	null	381	N	capsule	Immune evasion	0	0	0	0	0	0	0	0
SAOUHSC_00130		ko:K07145,ko:K21481	ko00860,ko01110,map00860,map01110	isdI	heme-degrading monooxygenase IsdI	Allows bacterial pathogens to use the host heme as an iron source. Catalyzes the oxidative degradation of the heme macrocyclic porphyrin ring to the oxo-bilirubin chromophore staphylobilin (a mixture of the linear tetrapyrroles 5-oxo-delta- bilirubin and 15-oxo-beta-bilirubin) in the presence of a suitable electron donor such as ascorbate or NADPH--cytochrome P450 reductase, with subsequent relea…	C	Cytoplasmic	No signal	CYTOPLASMIQUE	null	108	N			0	0	0	0	0	0	0	0
SAOUHSC_00131		ko:K09790		ybaN	hypothetical protein	Protein of unknown function (DUF454)	S	CytoplasmicMembrane	TM segment	MEMBRANE	null	127	N			0	0	0	0	0	0	0	0
SAOUHSC_00132		ko:K00128	ko00010,ko00053,ko00071,ko00280,ko00310,ko00330,ko00340,ko00380,ko00410,ko00561,ko00620,ko00625,ko00903,ko00981,ko01100,ko01110,ko01120,ko01130,map00010,map00053,map00071,map00280,map00310,map00330,map00340,map00380,map00410,map00561,map00620,map00625,map00903,map00981,map01100,map01110,map01120,map01130	aldA	aldehyde dehydrogenase, putative	Belongs to the aldehyde dehydrogenase family	C	Cytoplasmic	No signal	CYTOPLASMIQUE	null	495	N			0	0	0	0	0	0	0	0
SAOUHSC_00133		ko:K16264		czcD	hypothetical protein	Co Zn Cd efflux system component	P	CytoplasmicMembrane	TM segment	MEMBRANE	null	319	N			0	0	0	0	0	0	0	0
SAOUHSC_00134					hypothetical protein		NP	Cytoplasmic	No signal	CYTOPLASMIQUE	null	67	N			0	0	0	0	0	0	0	0
SAOUHSC_00135				srpF	hypothetical protein	Protein of unknown function (DUF4242)	S	Cytoplasmic	No signal	CYTOPLASMIQUE	null	170	N			0	0	0	0	0	0	0	0
SAOUHSC_00136		ko:K02049		ssuB	hypothetical protein	ATPases associated with a variety of cellular activities	P	CytoplasmicMembrane	No signal	CYTOPLASMIQUE	null	246	N			0	0	0	0	0	0	0	0
SAOUHSC_00137		ko:K02051		ssuA	hypothetical protein	NMT1-like family	P	Unknown	TM segment	PSE	E	324	Y			0	0	0	0	0	0	0	0
SAOUHSC_00138		ko:K02050		tauC	hypothetical protein	Binding-protein-dependent transport system inner membrane component	P	CytoplasmicMembrane	TM segment	MEMBRANE	null	253	N			0	0	0	0	0	0	0	0
SAOUHSC_00139_mut					hypothetical protein	acyl-CoA dehydrogenase	I	Cytoplasmic	No signal	CYTOPLASMIQUE	null	344	N			0	0	0	0	0	0	0	0
SAOUHSC_00141					hypothetical protein	Uncharacterized conserved protein (DUF2294)	S	Unknown	No signal	CYTOPLASMIQUE	null	119	N			0	0	0	0	0	0	0	0
SAOUHSC_00142		ko:K00122	ko00630,ko00680,ko01100,ko01120,ko01200,map00630,map00680,map01100,map01120,map01200	fdh	formate dehydrogenase	Belongs to the D-isomer specific 2-hydroxyacid dehydrogenase family	C	Cytoplasmic	No signal	CYTOPLASMIQUE	null	341	N			0	0	0	0	0	0	0	0
SAOUHSC_00143		ko:K08152		lmrP	hypothetical protein	Major facilitator Superfamily	EGP	CytoplasmicMembrane	TM segment	MEMBRANE	null	416	N			0	0	0	0	0	0	0	0
SAOUHSC_00144					hypothetical protein	Condensation domain	Q	Cytoplasmic	No signal	CYTOPLASMIQUE	null	2391	N			0	0	0	0	0	0	0	0
SAOUHSC_00145	GO:0003674,GO:0003824,GO:0006082,GO:0006464,GO:0006520,GO:0006553,GO:0006629,GO:0006631,GO:0006633,GO:0006807,GO:0008150,GO:0008152,GO:0008610,GO:0008652,GO:0008897,GO:0009058,GO:0009066,GO:0009067,GO:0009085,GO:0009987,GO:0016053,GO:0016740,GO:0016772,GO:0016780,GO:0018070,GO:0018193,GO:0018209,GO:0018215,GO:0019538,GO:0019752,GO:0019878,GO:0032787,GO:0036211,GO:0043170,GO:0043412,GO:0043436,GO:…	ko:K00997,ko:K06133	ko00770,map00770	acpT	hypothetical protein	4'-phosphopantetheinyl transferase superfamily	H	Cytoplasmic	No signal	CYTOPLASMIQUE	null	214	N			0	0	0	0	0	0	0	0
SAOUHSC_00146_mut	GO:0005575,GO:0005623,GO:0005886,GO:0008150,GO:0009268,GO:0009628,GO:0010447,GO:0016020,GO:0044464,GO:0050896,GO:0071944	ko:K08996		yagU	hypothetical protein	Protein of unknown function (DUF1440)	S	CytoplasmicMembrane	TM segment	MEMBRANE	null	164	N			1	1	1	1	1	1	1	1
SAOUHSC_00147	GO:0003674,GO:0003824,GO:0003991,GO:0005488,GO:0005575,GO:0005618,GO:0005623,GO:0005886,GO:0006082,GO:0006520,GO:0006525,GO:0006526,GO:0006793,GO:0006796,GO:0006807,GO:0008150,GO:0008152,GO:0008652,GO:0009058,GO:0009064,GO:0009084,GO:0009987,GO:0016020,GO:0016053,GO:0016301,GO:0016310,GO:0016597,GO:0016740,GO:0016772,GO:0016774,GO:0019752,GO:0030312,GO:0031406,GO:0034618,GO:0036094,GO:0040007,GO:…	ko:K00930	ko00220,ko01100,ko01110,ko01130,ko01210,ko01230,map00220,map01100,map01110,map01130,map01210,map01230	argB	acetylglutamate kinase, putative	Belongs to the acetylglutamate kinase family. ArgB subfamily	E	Unknown	TM segment	CYTOPLASMIQUE	null	254	N			0	0	0	0	0	0	0	0
SAOUHSC_00148	GO:0003674,GO:0003824,GO:0004042,GO:0004358,GO:0006082,GO:0006520,GO:0006525,GO:0006526,GO:0006591,GO:0006592,GO:0006807,GO:0008080,GO:0008150,GO:0008152,GO:0008652,GO:0009058,GO:0009064,GO:0009084,GO:0009987,GO:0016053,GO:0016407,GO:0016410,GO:0016740,GO:0016746,GO:0016747,GO:0019752,GO:0043436,GO:0044237,GO:0044238,GO:0044249,GO:0044281,GO:0044283,GO:0046394,GO:0071704,GO:1901564,GO:1901566,GO:…	ko:K00620,ko:K00930	ko00220,ko01100,ko01110,ko01130,ko01210,ko01230,map00220,map01100,map01110,map01130,map01210,map01230	argJ	bifunctional ornithine acetyltransferase/N-acetylglutamate synthase protein	Catalyzes two activities which are involved in the cyclic version of arginine biosynthesis the synthesis of N- acetylglutamate from glutamate and acetyl-CoA as the acetyl donor, and of ornithine by transacetylation between N(2)-acetylornithine and glutamate	E	Cytoplasmic	TM segment	CYTOPLASMIQUE	null	413	N			0	0	0	0	0	0	0	0
SAOUHSC_00149_mut	GO:0003674,GO:0003824,GO:0003942,GO:0006082,GO:0006520,GO:0006525,GO:0006526,GO:0006807,GO:0008150,GO:0008152,GO:0008652,GO:0009058,GO:0009064,GO:0009084,GO:0009987,GO:0016053,GO:0016491,GO:0016620,GO:0016903,GO:0019752,GO:0043436,GO:0044237,GO:0044238,GO:0044249,GO:0044281,GO:0044283,GO:0046394,GO:0055114,GO:0071704,GO:1901564,GO:1901566,GO:1901576,GO:1901605,GO:1901607	ko:K00145	ko00220,ko01100,ko01110,ko01130,ko01210,ko01230,map00220,map01100,map01110,map01130,map01210,map01230	argC	N-acetyl-gamma-glutamyl-phosphate reductase	Catalyzes the NADPH-dependent reduction of N-acetyl-5- glutamyl phosphate to yield N-acetyl-L-glutamate 5-semialdehyde	E	Cytoplasmic	No signal	CYTOPLASMIQUE	null	344	N			0	0	0	0	0	0	0	0
SAOUHSC_00150		ko:K00819,ko:K00821	ko00220,ko00300,ko00330,ko01100,ko01110,ko01120,ko01130,ko01210,ko01230,map00220,map00300,map00330,map01100,map01110,map01120,map01130,map01210,map01230	argD	ornithine aminotransferase	Catalyzes the interconversion of ornithine to glutamate semialdehyde	E	Cytoplasmic	No signal	CYTOPLASMIQUE	null	394	N			0	0	0	0	0	0	0	0
SAOUHSC_00151	GO:0003333,GO:0003674,GO:0005215,GO:0005304,GO:0005342,GO:0005575,GO:0005623,GO:0005886,GO:0006810,GO:0006811,GO:0006812,GO:0006820,GO:0006855,GO:0006865,GO:0008150,GO:0008324,GO:0008509,GO:0008514,GO:0015075,GO:0015171,GO:0015175,GO:0015179,GO:0015188,GO:0015190,GO:0015238,GO:0015318,GO:0015658,GO:0015711,GO:0015803,GO:0015804,GO:0015807,GO:0015818,GO:0015820,GO:0015829,GO:0015849,GO:0015893,GO:…	ko:K03311		brnQ1	branched-chain amino acid transport system II carrier protein	Component of the transport system for branched-chain amino acids	E	CytoplasmicMembrane	TM segment	MEMBRANE	null	451	N			0	0	0	0	0	0	0	0
SAOUHSC_00152_mut				entB	hypothetical protein	COG1335 Amidases related to nicotinamidase	Q	Cytoplasmic	No signal	CYTOPLASMIQUE	null	185	N			0	0	0	0	0	0	0	0
SAOUHSC_00153	GO:0003674,GO:0003824,GO:0005575,GO:0005622,GO:0005623,GO:0005886,GO:0016020,GO:0016829,GO:0016830,GO:0016831,GO:0044464,GO:0071944	ko:K04103,ko:K21431	ko00380,ko01100,map00380,map01100	ipdC	indolepyruvate decarboxylase, putative	Belongs to the TPP enzyme family	GH	Cytoplasmic	No signal	CYTOPLASMIQUE	null	546	N			0	0	0	0	0	0	0	0
SAOUHSC_00154_miss					hypothetical protein		NP	Unknown	No signal	CYTOPLASMIQUE	null	33	N			0	0	0	0	0	0	0	0
SAOUHSC_00155_mut	GO:0003674,GO:0003824,GO:0005215,GO:0005575,GO:0005623,GO:0005886,GO:0006810,GO:0008150,GO:0008643,GO:0009401,GO:0015144,GO:0016020,GO:0016740,GO:0016772,GO:0016773,GO:0022804,GO:0022857,GO:0034219,GO:0044464,GO:0051179,GO:0051234,GO:0055085,GO:0071702,GO:0071944,GO:0090563,GO:0090588	ko:K02749,ko:K02750,ko:K02778,ko:K02790,ko:K02791,ko:K02803,ko:K02804,ko:K02809,ko:K02810,ko:K02818,ko:K02819,ko:K20116,ko:K20117,ko:K20118	ko00010,ko00500,ko00520,ko02060,ko05111,map00010,map00500,map00520,map02060,map05111	ptsG	PTS system, glucose-specific component	The phosphoenolpyruvate-dependent sugar phosphotransferase system (sugar PTS), a major carbohydrate active transport system, catalyzes the phosphorylation of incoming sugar substrates concomitantly with their translocation across the cell membrane. This system is involved in	G	CytoplasmicMembrane	TM segment	MEMBRANE	null	681	N			1	1	1	1	1	1	1	1
SAOUHSC_00156_mut		ko:K07106,ko:K09963	ko00520,ko01100,map00520,map01100	yleB	hypothetical protein	Bacterial protein of unknown function (DUF871)	S	Cytoplasmic	No signal	CYTOPLASMIQUE	null	351	N			0	0	0	0	0	0	0	0
SAOUHSC_00157		ko:K07106	ko00520,ko01100,map00520,map01100	murQ	N-acetylmuramic acid-6-phosphate etherase	Specifically catalyzes the cleavage of the D-lactyl ether substituent of MurNAc 6-phosphate, producing GlcNAc 6- phosphate and D-lactate	G	Cytoplasmic	No signal	CYTOPLASMIQUE	null	298	N			0	0	0	0	0	0	0	0
SAOUHSC_00158	GO:0003674,GO:0003824,GO:0005215,GO:0005575,GO:0005623,GO:0005886,GO:0006810,GO:0008150,GO:0008643,GO:0009401,GO:0015144,GO:0016020,GO:0016740,GO:0016772,GO:0016773,GO:0022804,GO:0022857,GO:0034219,GO:0044464,GO:0051179,GO:0051234,GO:0055085,GO:0071702,GO:0071944,GO:0090563,GO:0090588	ko:K02749,ko:K02750,ko:K02790,ko:K02791,ko:K02803,ko:K02804,ko:K02808,ko:K02809,ko:K02810,ko:K02818,ko:K02819,ko:K20116,ko:K20117,ko:K20118	ko00010,ko00500,ko00520,ko02060,map00010,map00500,map00520,map02060	murP	PTS system component	The phosphoenolpyruvate-dependent sugar phosphotransferase system (sugar PTS), a major carbohydrate active -transport system, catalyzes the phosphorylation of incoming sugar substrates concomitantly with their translocation across the cell membrane	G	CytoplasmicMembrane	No signal	MEMBRANE	null	484	N			0	0	0	0	0	0	1	1
SAOUHSC_00160_mut		ko:K03481		yleF	hypothetical protein	Helix-turn-helix domain, rpiR family	K	Cytoplasmic	No signal	CYTOPLASMIQUE	null	292	N			0	0	0	0	0	0	0	0
SAOUHSC_00161_miss					hypothetical protein		NP	CytoplasmicMembrane	No signal	MEMBRANE	null	93	N			0	0	0	0	0	0	0	0
SAOUHSC_00162		ko:K01153		hsdR	HsdR family type I site-specific deoxyribonuclease	Subunit R is required for both nuclease and ATPase activities, but not for modification	L	Cytoplasmic	No signal	CYTOPLASMIQUE	null	929	N			1	1	1	1	0	0	0	0
SAOUHSC_00163				cll	hypothetical protein		NP	Unknown	No signal	CYTOPLASMIQUE	null	280	N			0	0	0	0	0	0	0	0
SAOUHSC_00164					hypothetical protein		NP	Unknown	No signal	CYTOPLASMIQUE	null	307	N			0	0	0	0	0	0	0	0
SAOUHSC_00166					hypothetical protein	RES domain	S	Cytoplasmic	No signal	CYTOPLASMIQUE	null	370	N			0	0	0	0	0	0	0	0
SAOUHSC_00167		ko:K02031,ko:K02032,ko:K10823,ko:K15583	ko01501,ko02010,ko02024,map01501,map02010,map02024	oppD	peptide ABC transporter, ATP-binding protein, putative	Oligopeptide/dipeptide transporter, C-terminal region	P	CytoplasmicMembrane	No signal	CYTOPLASMIQUE	null	530	N			0	0	0	0	0	0	0	0
SAOUHSC_00168_mut		ko:K02033	ko02024,map02024	truncated-oppB	hypothetical protein	Binding-protein-dependent transport system inner membrane component	EP	CytoplasmicMembrane	TM segment	MEMBRANE	null	477	N			0	0	0	0	0	0	0	0
SAOUHSC_00169		ko:K02034,ko:K15582,ko:K15586	ko01501,ko02010,ko02024,map01501,map02010,map02024	dppC	peptide ABC transporter, permease protein, putative	Binding-protein-dependent transport system inner membrane component	EP	CytoplasmicMembrane	TM segment	MEMBRANE	null	387	N			0	0	0	0	0	0	0	0
SAOUHSC_00170		ko:K02035,ko:K15580	ko01501,ko02010,ko02024,map01501,map02010,map02024	rlp	RGD-containing lipoprotein	Bacterial extracellular solute-binding proteins, family 5 Middle	E	Unknown	Lipo signal peptide	PSE	E	591	Y			0	0	0	0	0	0	0	0
SAOUHSC_00171		ko:K00681	ko00430,ko00460,ko00480,ko01100,map00430,map00460,map00480,map01100	ggt	gamma-glutamyltranspeptidase, putative	Gamma-glutamyltranspeptidase	E	Extracellular	No signal	CYTOPLASMIQUE	null	668	N			0	0	0	0	0	0	0	0
SAOUHSC_00172					hypothetical protein	Belongs to the staphylococcal tandem lipoprotein family	M	Unknown	TM segment	PSE	C	257	N			0	0	0	0	0	0	0	0
SAOUHSC_00173	GO:0003674,GO:0003824,GO:0006082,GO:0006629,GO:0006631,GO:0008081,GO:0008150,GO:0008152,GO:0008770,GO:0009987,GO:0016787,GO:0016788,GO:0019752,GO:0032787,GO:0042578,GO:0043436,GO:0044237,GO:0044238,GO:0044255,GO:0044281,GO:0071704,GO:0140096	ko:K01118		acpD	azoreductase	Catalyzes the reductive cleavage of azo bond in aromatic azo compounds to the corresponding amines. Requires NADH, but not NADPH, as an electron donor for its activity	C	Cytoplasmic	No signal	CYTOPLASMIQUE	null	208	N			0	1	1	1	0	0	0	0
SAOUHSC_00174				lytM	M23/M37 peptidase domain-containing protein	COG0739 Membrane proteins related to metalloendopeptidases	M	Extracellular	TM segment	PSE	C	192	N			0	0	0	0	0	0	0	0
SAOUHSC_00175		ko:K10112	ko02010,map02010	msmX	multiple sugar-binding transport ATP-binding protein, putative	ABC transporter	P	CytoplasmicMembrane	No signal	CYTOPLASMIQUE	null	365	N			0	0	0	0	0	0	0	0
SAOUHSC_00176		ko:K15770	ko02010,map02010		extracellular solute-binding protein, putative	Bacterial extracellular solute-binding protein	G	Unknown	Lipo signal peptide	PSE	E	423	Y			0	0	0	0	1	1	1	1
SAOUHSC_00177		ko:K02025,ko:K02026,ko:K15771	ko02010,map02010	malC	maltose ABC transporter, permease protein, putative	Binding-protein-dependent transport system inner membrane component	P	CytoplasmicMembrane	TM segment	MEMBRANE	null	422	N			0	0	0	0	0	0	0	0
SAOUHSC_00178		ko:K15772	ko02010,map02010	malG	maltose ABC transporter, permease protein	Binding-protein-dependent transport system inner membrane component	G	CytoplasmicMembrane	TM segment	MEMBRANE	null	279	N			0	0	0	0	0	0	0	0
SAOUHSC_00179				inoDH	hypothetical protein	Oxidoreductase family, C-terminal alpha/beta domain	S	Cytoplasmic	No signal	CYTOPLASMIQUE	null	358	N			0	0	0	0	0	0	0	0
SAOUHSC_00180					hypothetical protein	Oxidoreductase family, C-terminal alpha/beta domain	S	Cytoplasmic	No signal	CYTOPLASMIQUE	null	346	N			0	0	0	0	0	0	0	0
SAOUHSC_00181					hypothetical protein	AP endonuclease family 2 C terminus	G	Cytoplasmic	No signal	CYTOPLASMIQUE	null	322	N			0	0	0	0	0	0	0	0
SAOUHSC_00182_mut					hypothetical protein	Isoprenylcysteine carboxyl methyltransferase (ICMT) family	S	CytoplasmicMembrane	No signal	MEMBRANE	null	164	N			1	0	0	0	1	1	1	1
SAOUHSC_00183	GO:0003674,GO:0005215,GO:0005575,GO:0005623,GO:0005886,GO:0006810,GO:0006811,GO:0006817,GO:0006820,GO:0008150,GO:0008509,GO:0015075,GO:0015103,GO:0015114,GO:0015119,GO:0015291,GO:0015297,GO:0015301,GO:0015315,GO:0015318,GO:0015526,GO:0015605,GO:0015698,GO:0015711,GO:0015712,GO:0015748,GO:0015760,GO:0016020,GO:0022804,GO:0022857,GO:0034220,GO:0035435,GO:0044464,GO:0051179,GO:0051234,GO:0055085,GO:…	ko:K02445,ko:K07784	ko02020,map02020	uhpT	sugar phosphate antiporter	Major Facilitator Superfamily	G	CytoplasmicMembrane	TM segment	MEMBRANE	null	459	N			0	0	0	0	0	0	0	1
SAOUHSC_00184		ko:K07720	ko02020,map02020		response regulator receiver domain-containing protein	Member of the two-component regulatory system	K	Cytoplasmic	No signal	CYTOPLASMIQUE	null	252	N			1	1	1	1	0	0	0	0
SAOUHSC_00185		ko:K07718	ko02020,map02020		hypothetical protein	Member of the two-component regulatory system	T	CytoplasmicMembrane	TM segment	PSE	C	518	N			0	0	0	0	0	0	0	0
SAOUHSC_00186		ko:K02012	ko02010,map02010		putative lipoprotein	Bacterial extracellular solute-binding protein	P	CytoplasmicMembrane	Lipo signal peptide	PSE	E	322	Y			0	0	0	0	0	0	0	0
SAOUHSC_00187	GO:0003674,GO:0003824,GO:0006082,GO:0006520,GO:0006566,GO:0006567,GO:0006807,GO:0008150,GO:0008152,GO:0008861,GO:0009056,GO:0009063,GO:0009066,GO:0009068,GO:0009987,GO:0016054,GO:0016407,GO:0016408,GO:0016453,GO:0016740,GO:0016746,GO:0016747,GO:0019752,GO:0043436,GO:0044237,GO:0044238,GO:0044248,GO:0044281,GO:0044282,GO:0046395,GO:0071704,GO:1901564,GO:1901565,GO:1901575,GO:1901605,GO:1901606	ko:K00656	ko00620,ko00640,ko00650,ko01100,ko01120,map00620,map00640,map00650,map01100,map01120	pflB	formate acetyltransferase	formate C-acetyltransferase activity	C	Cytoplasmic	No signal	CYTOPLASMIQUE	null	749	N			1	1	1	1	1	1	1	1
SAOUHSC_00188	GO:0003674,GO:0003824,GO:0005488,GO:0005575,GO:0005622,GO:0005623,GO:0005737,GO:0005829,GO:0006464,GO:0006807,GO:0006950,GO:0006974,GO:0008150,GO:0008152,GO:0009987,GO:0016491,GO:0018307,GO:0019538,GO:0033554,GO:0036211,GO:0043170,GO:0043364,GO:0043365,GO:0043412,GO:0044237,GO:0044238,GO:0044260,GO:0044267,GO:0044424,GO:0044444,GO:0044464,GO:0048037,GO:0050896,GO:0051536,GO:0051539,GO:0051540,GO:…	ko:K04069		pflA	pyruvate formate-lyase 1 activating enzyme, putative	Activation of pyruvate formate-lyase under anaerobic conditions by generation of an organic free radical, using S- adenosylmethionine and reduced flavodoxin as cosubstrates to produce 5'-deoxy-adenosine	H	Cytoplasmic	No signal	CYTOPLASMIQUE	null	251	N			1	1	1	1	0	0	0	0
SAOUHSC_00189					hypothetical protein		NP	Unknown	No signal	CYTOPLASMIQUE	null	64	N			0	0	0	0	0	0	0	0
SAOUHSC_00190		ko:K01126	ko00564,map00564	glpQ	hypothetical protein	phosphodiesterase	C	CytoplasmicMembrane	TM segment	PSE	C	587	N			0	0	0	0	0	0	0	0
SAOUHSC_00191					hypothetical protein		NP	Unknown	No signal	CYTOPLASMIQUE	null	114	N			0	0	0	0	0	0	0	0
SAOUHSC_00192				coa	staphylocoagulase precursor	Staphylococcus aureus coagulase	S	Extracellular	Sec signal	SECRETED	null	636	N	Staphylocoagulase	Enzyme	0	0	0	0	0	0	0	0
SAOUHSC_00193_miss					hypothetical protein		NP	CytoplasmicMembrane	No signal	MEMBRANE	null	35	N			0	0	0	0	0	0	0	0
SAOUHSC_00194_miss					hypothetical protein		NP	Unknown	No signal	CYTOPLASMIQUE	null	56	N			0	0	0	0	0	0	0	0
SAOUHSC_00195		ko:K00632	ko00071,ko00280,ko00281,ko00362,ko00592,ko00642,ko01100,ko01110,ko01120,ko01130,ko01212,map00071,map00280,map00281,map00362,map00592,map00642,map01100,map01110,map01120,map01130,map01212	fadA	acetyl-CoA acetyltransferase, putative	Belongs to the thiolase family	I	Cytoplasmic	No signal	PSE	N	394	N			0	0	0	0	0	0	0	0
SAOUHSC_00196		ko:K01782,ko:K07516	ko00071,ko00280,ko00281,ko00310,ko00362,ko00380,ko00410,ko00640,ko00650,ko00903,ko00930,ko01040,ko01100,ko01110,ko01120,ko01130,ko01200,ko01212,map00071,map00280,map00281,map00310,map00362,map00380,map00410,map00640,map00650,map00903,map00930,map01040,map01100,map01110,map01120,map01130,map01200,map01212	fadB	hypothetical protein	Belongs to the enoyl-CoA hydratase isomerase family	I	Unknown	No signal	CYTOPLASMIQUE	null	753	N			0	0	0	0	0	0	0	0
SAOUHSC_00197		ko:K00252	ko00071,ko00310,ko00362,ko00380,ko01100,ko01120,ko01130,map00071,map00310,map00362,map00380,map01100,map01120,map01130	fadD	hypothetical protein	Acyl-CoA dehydrogenase, N-terminal domain	I	Cytoplasmic	No signal	CYTOPLASMIQUE	null	403	N			0	0	0	0	0	0	0	0
SAOUHSC_00198		ko:K00666,ko:K01897	ko00061,ko00071,ko01100,ko01212,ko02024,ko03320,ko04146,ko04216,ko04714,ko04920,map00061,map00071,map01100,map01212,map02024,map03320,map04146,map04216,map04714,map04920	fadE	hypothetical protein	AMP-binding enzyme C-terminal domain	IQ	Cytoplasmic	No signal	CYTOPLASMIQUE	null	501	N			0	0	0	0	0	0	0	0
SAOUHSC_00199_mut		ko:K01026	ko00620,ko00640,ko00643,ko01100,ko01120,map00620,map00640,map00643,map01100,map01120	fadX	hypothetical protein	Belongs to the 3-oxoacid CoA-transferase family	I	Unknown	No signal	CYTOPLASMIQUE	null	520	N			0	0	0	0	0	0	0	0
SAOUHSC_00200_mut					hypothetical protein	Protease prsW family	S	CytoplasmicMembrane	No signal	MEMBRANE	null	409	N			0	0	0	0	1	1	1	1
SAOUHSC_00201_mut		ko:K02035	ko02024,map02024		hypothetical protein	ABC transporter substrate-binding protein	E	Cellwall	Lipo signal peptide	PSE	E	491	Y			0	0	0	0	1	1	1	1
SAOUHSC_00202				yeaO	hypothetical protein	Protein of unknown function, DUF488	S	Unknown	No signal	CYTOPLASMIQUE	null	118	N			0	0	0	0	0	0	0	0
SAOUHSC_00203					hypothetical protein		NP	Unknown	TM segment	MEMBRANE	null	57	N			1	1	1	1	0	0	0	0
SAOUHSC_00204	GO:0000166,GO:0001505,GO:0003674,GO:0003824,GO:0005488,GO:0005575,GO:0005622,GO:0005623,GO:0006807,GO:0006950,GO:0008150,GO:0008152,GO:0008941,GO:0009056,GO:0009987,GO:0016491,GO:0016705,GO:0016708,GO:0017144,GO:0033554,GO:0034641,GO:0036094,GO:0042133,GO:0042135,GO:0042737,GO:0043167,GO:0043168,GO:0044237,GO:0044248,GO:0044270,GO:0044464,GO:0046209,GO:0046210,GO:0048037,GO:0050660,GO:0050662,GO:…	ko:K05916	ko05132,map05132	hmp	globin domain-containing protein	Belongs to the globin family	C	Cytoplasmic	No signal	CYTOPLASMIQUE	null	381	N			1	1	1	1	0	0	0	0
SAOUHSC_00205_miss					hypothetical protein		NP	Unknown	No signal	CYTOPLASMIQUE	null	35	N			0	0	0	0	0	0	0	0
SAOUHSC_00206_mut		ko:K00016	ko00010,ko00270,ko00620,ko00640,ko01100,ko01110,ko01120,ko01130,ko04922,map00010,map00270,map00620,map00640,map01100,map01110,map01120,map01130,map04922	ldh1	L-lactate dehydrogenase	Belongs to the LDH MDH superfamily. LDH family	C	Cytoplasmic	TM segment	CYTOPLASMIQUE	null	317	N			1	1	1	1	1	1	1	1
SAOUHSC_00208_miss					hypothetical protein		NP	Unknown	TM segment	MEMBRANE	null	47	N			0	0	0	0	0	0	0	0
SAOUHSC_00209	GO:0003674,GO:0003824,GO:0005215,GO:0005575,GO:0005623,GO:0005886,GO:0006810,GO:0008150,GO:0008643,GO:0009401,GO:0015144,GO:0016020,GO:0016740,GO:0016772,GO:0016773,GO:0022804,GO:0022857,GO:0034219,GO:0044464,GO:0051179,GO:0051234,GO:0055085,GO:0071702,GO:0071944,GO:0090563,GO:0090588	ko:K02749,ko:K02750,ko:K02777,ko:K02778,ko:K02779,ko:K02790,ko:K02791,ko:K02803,ko:K02804,ko:K02809,ko:K02810,ko:K02818,ko:K02819,ko:K20116,ko:K20117,ko:K20118	ko00010,ko00500,ko00520,ko02026,ko02060,ko05111,map00010,map00500,map00520,map02026,map02060,map05111	ptsG	PTS system, glucose-specific IIBC component, putative	phosphotransferase system, EIIB	G	CytoplasmicMembrane	Sec signal	MEMBRANE	null	509	N			0	0	0	0	0	0	1	1
SAOUHSC_00211		ko:K01239,ko:K01250	ko00230,ko00760,ko01100,map00230,map00760,map01100		hypothetical protein	inosine-uridine preferring nucleoside hydrolase	F	Cytoplasmic	No signal	CYTOPLASMIQUE	null	311	N			0	0	0	0	0	0	0	0
SAOUHSC_00212_miss					hypothetical protein		NP	Unknown	No signal	CYTOPLASMIQUE	null	32	N			0	0	0	0	0	0	0	0
SAOUHSC_00213		ko:K02538,ko:K02768,ko:K02769,ko:K02770,ko:K02773,ko:K02821,ko:K03483	ko00051,ko00052,ko00053,ko01100,ko01120,ko02060,map00051,map00052,map00053,map01100,map01120,map02060		hypothetical protein	Mga helix-turn-helix domain	GKT	Cytoplasmic	No signal	CYTOPLASMIQUE	null	698	N			0	0	0	0	0	0	0	0
SAOUHSC_00214		ko:K02538,ko:K02768,ko:K02769,ko:K02770,ko:K02773,ko:K03483	ko00051,ko00052,ko01100,ko01120,ko02060,map00051,map00052,map01100,map01120,map02060		phosphoenolpyruvate-dependent sugar phosphotransferase system, EIIA 2 putative	Phosphoenolpyruvate-dependent sugar phosphotransferase system, EIIA 2	G	Cytoplasmic	No signal	CYTOPLASMIQUE	null	155	N			0	0	0	0	0	0	0	0
SAOUHSC_00215		ko:K02774	ko00052,ko01100,ko02060,map00052,map01100,map02060	gatB	PTS system component, putative	PTS system, Lactose/Cellobiose specific IIB subunit	G	Cytoplasmic	Sec signal	CYTOPLASMIQUE	null	92	N			0	0	0	0	0	0	0	0
SAOUHSC_00216		ko:K02775	ko00052,ko01100,ko02060,map00052,map01100,map02060	gatC	PTS system component	PTS system sugar-specific permease component	G	CytoplasmicMembrane	TM segment	MEMBRANE	null	419	N			0	0	0	0	0	0	0	0
SAOUHSC_00217		ko:K00001,ko:K00008	ko00010,ko00040,ko00051,ko00071,ko00350,ko00625,ko00626,ko00830,ko00980,ko00982,ko01100,ko01110,ko01120,ko01130,ko01220,map00010,map00040,map00051,map00071,map00350,map00625,map00626,map00830,map00980,map00982,map01100,map01110,map01120,map01130,map01220	gutB	sorbitol dehydrogenase, putative	Glucose dehydrogenase C-terminus	E	Cytoplasmic	No signal	CYTOPLASMIQUE	null	351	N			0	0	0	0	0	0	0	0
SAOUHSC_00218_miss					hypothetical protein		NP	Unknown	No signal	MEMBRANE	null	48	N			0	0	0	0	0	0	0	0
SAOUHSC_00219		ko:K00008	ko00040,ko00051,ko01100,map00040,map00051,map01100	gatD	hypothetical protein	Glucose dehydrogenase C-terminus	E	Cytoplasmic	No signal	CYTOPLASMIQUE	null	347	N			0	0	0	0	0	0	0	0
SAOUHSC_00220_mut	GO:0003674,GO:0003824,GO:0016740,GO:0016772,GO:0016779,GO:0050518,GO:0070567	ko:K00991,ko:K12506,ko:K21030,ko:K21681	ko00040,ko00900,ko01100,ko01110,ko01130,map00040,map00900,map01100,map01110,map01130	ispD	2-C-methyl-D-erythritol 4-phosphate cytidylyltransferase	Catalyzes the transfer of the cytidylyl group of CTP to D-ribitol 5-phosphate	I	Cytoplasmic	No signal	CYTOPLASMIQUE	null	238	N			1	1	1	1	0	1	0	0
SAOUHSC_00221		ko:K00004,ko:K05352,ko:K21680	ko00040,ko00650,ko01100,map00040,map00650,map01100	tarJ	alcohol dehydrogenase, zinc-containing	Catalyzes the NADPH dependent reduction of D-ribulose 5- phosphate to D-ribitol 5-phosphate	E	Cytoplasmic	No signal	CYTOPLASMIQUE	null	341	N			1	1	1	1	0	0	0	0
SAOUHSC_00222_mut		ko:K18704			tagB protein, putative	the polymerization of the main chain of the major teichoic acid by sequential transfer of ribitol phosphate units from CDP-ribitol to the second glycerol phophate attached to the disaccharide linkage unit	M	CytoplasmicMembrane	No signal	CYTOPLASMIQUE	null	564	N			1	1	1	1	1	1	1	1
SAOUHSC_00223	GO:0003674,GO:0003824,GO:0016740,GO:0016757	ko:K09809,ko:K21591		tagF	teichoic acid biosynthesis protein F, putative	teichoic acid biosynthesis	M	CytoplasmicMembrane	No signal	CYTOPLASMIQUE	null	389	N			1	1	1	1	1	1	1	1
SAOUHSC_00225	GO:0003674,GO:0003824,GO:0016740,GO:0016772,GO:0016779,GO:0050518,GO:0070567	ko:K00991,ko:K12506,ko:K21030,ko:K21681	ko00040,ko00900,ko01100,ko01110,ko01130,map00040,map00900,map01100,map01110,map01130	ispD	2-C-methyl-D-erythritol 4-phosphate cytidylyltransferase	Catalyzes the transfer of the cytidylyl group of CTP to D-ribitol 5-phosphate	I	Unknown	No signal	CYTOPLASMIQUE	null	238	N			1	1	1	1	1	1	0	0
SAOUHSC_00226		ko:K00004,ko:K05352,ko:K21680	ko00040,ko00650,ko01100,map00040,map00650,map01100	tarJ	hypothetical protein	Catalyzes the NADPH dependent reduction of D-ribulose 5- phosphate to D-ribitol 5-phosphate	E	Cytoplasmic	No signal	CYTOPLASMIQUE	null	341	N			1	1	1	1	1	0	0	0
SAOUHSC_00227		ko:K18704			hypothetical protein	the polymerization of the main chain of the major teichoic acid by sequential transfer of ribitol phosphate units from CDP-ribitol to the second glycerol phophate attached to the disaccharide linkage unit	M	CytoplasmicMembrane	No signal	CYTOPLASMIQUE	null	562	N			1	1	1	1	1	1	1	1
SAOUHSC_00228		ko:K07266			hypothetical protein	Glycosyltransferase like family 2	M	Cytoplasmic	No signal	CYTOPLASMIQUE	null	574	N			1	1	1	1	1	1	1	1
SAOUHSC_00229	GO:0006807,GO:0006950,GO:0006979,GO:0008150,GO:0008152,GO:0009987,GO:0019538,GO:0030091,GO:0043170,GO:0044237,GO:0044238,GO:0044260,GO:0044267,GO:0050896,GO:0071704,GO:1901564	ko:K07322		scdA	cell wall biosynthesis protein ScdA	Di-iron-containing protein involved in the repair of iron-sulfur clusters	D	Cytoplasmic	No signal	CYTOPLASMIQUE	null	224	N			1	1	1	1	0	0	0	0
SAOUHSC_00230_mut		ko:K02478,ko:K07704	ko02020,map02020	lytS	two-component sensor histidine kinase, putative	Member of the two-component regulatory system LytR LytS that probably regulates genes involved in cell wall metabolism	T	CytoplasmicMembrane	TM segment	PSE	C	584	N			0	0	0	0	0	0	0	0
SAOUHSC_00231	GO:0000156,GO:0000160,GO:0003674,GO:0005575,GO:0005622,GO:0005623,GO:0005737,GO:0007154,GO:0007165,GO:0008150,GO:0009987,GO:0023052,GO:0035556,GO:0044424,GO:0044464,GO:0050789,GO:0050794,GO:0050896,GO:0051716,GO:0060089,GO:0065007	ko:K07705	ko02020,map02020	lytR	two-component response regulator	Member of the two-component regulatory system LytR LytS that probably regulates genes involved in cell wall metabolism	K	Cytoplasmic	No signal	CYTOPLASMIQUE	null	246	N			0	0	0	0	0	0	0	0
SAOUHSC_00232_mut	GO:0000270,GO:0003674,GO:0005215,GO:0005575,GO:0005623,GO:0005886,GO:0006022,GO:0006026,GO:0006027,GO:0006807,GO:0006810,GO:0008104,GO:0008150,GO:0008152,GO:0008565,GO:0009056,GO:0009057,GO:0009253,GO:0015031,GO:0015833,GO:0016020,GO:0030203,GO:0033036,GO:0042886,GO:0043170,GO:0044464,GO:0045184,GO:0051179,GO:0051234,GO:0071702,GO:0071704,GO:0071705,GO:0071944,GO:1901135,GO:1901136,GO:1901564,GO:…	ko:K05338,ko:K06518	ko02020,map02020	lrgA	murein hydrolase regulator LrgA	LrgA family	S	CytoplasmicMembrane	TM segment	MEMBRANE	null	145	N			0	0	0	0	0	0	0	0
SAOUHSC_00233		ko:K05339	ko02020,map02020	lrgB	antiholin-like protein LrgB	Inhibits the expression or activity of extracellular murein hydrolases by interacting, possibly with LrgA, with the holin-like proteins CidA and or CidB. The LrgAB and CidAB proteins may affect the proton motive force of the membrane. May be involved in programmed cell death (PCD), possibly triggering PCD in response to antibiotics and environmental stresses	M	CytoplasmicMembrane	TM segment	MEMBRANE	null	233	N			0	0	0	0	0	0	0	0
SAOUHSC_00234		ko:K03486,ko:K03489,ko:K03710		bglR	hypothetical protein	UTRA	K	Cytoplasmic	No signal	CYTOPLASMIQUE	null	234	N			0	0	0	0	0	0	0	0
SAOUHSC_00235	GO:0003674,GO:0003824,GO:0005215,GO:0005575,GO:0005623,GO:0005886,GO:0006810,GO:0008150,GO:0008643,GO:0009401,GO:0015144,GO:0016020,GO:0016740,GO:0016772,GO:0016773,GO:0022804,GO:0022857,GO:0034219,GO:0044464,GO:0051179,GO:0051234,GO:0055085,GO:0071702,GO:0071944,GO:0090563,GO:0090588	ko:K02749,ko:K02750,ko:K02755,ko:K02756,ko:K02757,ko:K02777,ko:K02790,ko:K02791,ko:K02803,ko:K02804,ko:K02808,ko:K02809,ko:K02810,ko:K02818,ko:K02819,ko:K20116,ko:K20117,ko:K20118	ko00010,ko00500,ko00520,ko02026,ko02060,ko05111,map00010,map00500,map00520,map02026,map02060,map05111	bglF	hypothetical protein	phosphotransferase system, EIIB	G	CytoplasmicMembrane	No signal	CYTOPLASMIQUE	null	263	N			0	0	0	0	0	0	0	0
SAOUHSC_00236		ko:K01223	ko00010,ko00500,map00010,map00500	bglA	6-phospho-beta-glucosidase	Belongs to the glycosyl hydrolase 1 family	G	Cytoplasmic	No signal	CYTOPLASMIQUE	null	478	N			1	1	1	1	0	0	0	0
SAOUHSC_00237				ubiE	hypothetical protein	Putative RNA methylase family UPF0020	Q	Cytoplasmic	No signal	CYTOPLASMIQUE	null	253	N			0	0	0	0	0	0	0	0
SAOUHSC_00238_miss					hypothetical protein		NP	CytoplasmicMembrane	No signal	CYTOPLASMIQUE	null	44	N			0	0	0	0	0	0	0	0
SAOUHSC_00239		ko:K00852	ko00030,map00030	rbsK	ribokinase, putative	Catalyzes the phosphorylation of ribose at O-5 in a reaction requiring ATP and magnesium. The resulting D-ribose-5- phosphate can then be used either for sythesis of nucleotides, histidine, and tryptophan, or as a component of the pentose phosphate pathway	H	Cytoplasmic	No signal	CYTOPLASMIQUE	null	304	N			0	0	1	1	0	0	0	0
SAOUHSC_00240	GO:0003674,GO:0003824,GO:0005215,GO:0005488,GO:0005515,GO:0005575,GO:0005622,GO:0005623,GO:0005737,GO:0005829,GO:0005975,GO:0005996,GO:0006014,GO:0006810,GO:0008150,GO:0008152,GO:0008643,GO:0009056,GO:0015144,GO:0015145,GO:0015146,GO:0015399,GO:0015405,GO:0015407,GO:0015591,GO:0015608,GO:0015611,GO:0015749,GO:0015750,GO:0015752,GO:0016052,GO:0016462,GO:0016787,GO:0016817,GO:0016818,GO:0016853,GO:…	ko:K06726	ko02010,map02010	rbsD	D-ribose pyranase	Catalyzes the interconversion of beta-pyran and beta- furan forms of D-ribose	G	Cytoplasmic	No signal	CYTOPLASMIQUE	null	134	N			0	0	0	0	0	0	0	0
SAOUHSC_00241		ko:K05340,ko:K06216		rbsU	hypothetical protein	ribose uptake protein rbsU	U	CytoplasmicMembrane	TM segment	MEMBRANE	null	293	N			0	0	0	0	0	0	0	0
SAOUHSC_00242		ko:K02529		rbsR	hypothetical protein	Periplasmic binding proteins and sugar binding domain of LacI family	K	Cytoplasmic	No signal	CYTOPLASMIQUE	null	332	N			0	0	0	0	0	0	0	0
SAOUHSC_00243_mut					NADH dehydrogenase subunit, putative		NP	Unknown	No signal	CYTOPLASMIQUE	null	37	N			0	0	0	0	0	0	0	0
SAOUHSC_00244					hypothetical protein		NP	Cytoplasmic	No signal	CYTOPLASMIQUE	null	130	N			1	1	1	1	1	1	1	0
SAOUHSC_00245_mut		ko:K07487			putative transposase	COG3666 Transposase and inactivated derivatives	L	Cytoplasmic	No signal	CYTOPLASMIQUE	null	134	N			0	0	0	0	0	0	0	0
SAOUHSC_00246					drug transporter, putative	Major Facilitator Superfamily	P	CytoplasmicMembrane	TM segment	MEMBRANE	null	458	N			0	0	0	0	0	0	0	0
SAOUHSC_00247		ko:K01442	ko00120,ko00121,ko01100,map00120,map00121,map01100	pva3	hypothetical protein	Linear amide C-N hydrolases, choloylglycine hydrolase family	M	Cytoplasmic	No signal	CYTOPLASMIQUE	null	330	N			0	0	0	0	0	0	0	0
SAOUHSC_00248	GO:0003674,GO:0003824,GO:0004175,GO:0004222,GO:0005488,GO:0006508,GO:0006518,GO:0006807,GO:0008150,GO:0008152,GO:0008233,GO:0008237,GO:0008270,GO:0009056,GO:0009987,GO:0016151,GO:0016787,GO:0019538,GO:0030145,GO:0034641,GO:0043167,GO:0043169,GO:0043170,GO:0043171,GO:0043603,GO:0044237,GO:0044238,GO:0044248,GO:0046872,GO:0046914,GO:0050897,GO:0070011,GO:0071704,GO:0140096,GO:1901564,GO:1901565,GO:…	ko:K08259		lytM	peptidoglycan hydrolase	Peptidoglycan hydrolase	M	Extracellular	Sec signal	SECRETED	null	316	N			0	0	0	0	0	0	0	0
SAOUHSC_00249		ko:K01990			hypothetical protein	ABC transporter, ATP-binding protein	V	CytoplasmicMembrane	No signal	CYTOPLASMIQUE	null	219	N			0	0	0	0	0	0	0	0
SAOUHSC_00250		ko:K01992			hypothetical protein	ABC-type multidrug transport system, permease component	V	CytoplasmicMembrane	TM segment	MEMBRANE	null	306	N			0	0	0	0	0	0	0	0
SAOUHSC_00251		ko:K01992			hypothetical protein	ABC-2 family transporter protein	S	CytoplasmicMembrane	TM segment	PSE	L	388	N			0	0	0	0	0	0	0	0
SAOUHSC_00253					hypothetical protein		NP	Unknown	TM segment	SECRETED	null	507	N			0	1	0	0	1	1	1	1
SAOUHSC_00254					hypothetical protein	Domain of unknown function (DUF5079)	S	CytoplasmicMembrane	TM segment	MEMBRANE	null	217	N			0	0	0	0	0	0	0	0
SAOUHSC_00255					hypothetical protein	Domain of unknown function (DUF5080)	S	CytoplasmicMembrane	TM segment	MEMBRANE	null	195	N			0	0	0	0	0	0	0	0
SAOUHSC_00256_mut		ko:K22409			hypothetical protein	CHAP domain	S	Extracellular	Sec signal	SECRETED	null	300	N			0	0	0	0	0	0	0	0
SAOUHSC_00257				esxA	hypothetical protein	Proteins of 100 residues with WXG	S	Extracellular	No signal	CYTOPLASMIQUE	null	97	N	Type VII secretion system	Secretion system	0	0	0	0	0	0	0	0
SAOUHSC_00258				esaA	hypothetical protein	this gene contains a nucleotide ambiguity which may be the result of a sequencing error	V	CytoplasmicMembrane	TM segment	PSE	N	1009	N	Type VII secretion system	Secretion system	0	0	0	0	0	0	0	0
SAOUHSC_00259				essA	hypothetical protein	WXG100 protein secretion system (Wss), protein EssA	S	CytoplasmicMembrane	Sec signal	PSE	N	152	N	Type VII secretion system	Secretion system	0	0	0	0	0	0	0	0
SAOUHSC_00260_mut				esaB	hypothetical protein	WXG100 protein secretion system (Wss), protein YukD	S	Unknown	No signal	CYTOPLASMIQUE	null	80	N	Type VII secretion system	Secretion system	0	0	0	0	0	0	0	0
SAOUHSC_00261				essB	hypothetical protein	Type VII secretion protein EssB	S	Unknown	No signal	PSE	N	444	N	Type VII secretion system	Secretion system	0	0	0	0	0	0	0	0
SAOUHSC_00262		ko:K03466		essC	hypothetical protein	the current gene model (or a revised gene model) may contain a frame shift	D	CytoplasmicMembrane	No signal	PSE	C	1479	N	Type VII secretion system	Secretion system	0	0	0	0	0	0	0	0
SAOUHSC_00264				esaC	hypothetical protein		NP	Cytoplasmic	No signal	CYTOPLASMIQUE	null	130	N	Type VII secretion system	Secretion system	0	0	0	0	0	0	0	0
SAOUHSC_00265				esxB	hypothetical protein		NP	Extracellular	No signal	CYTOPLASMIQUE	null	104	N	Type VII secretion system	Secretion system	0	0	0	0	0	0	0	0
SAOUHSC_00266_mut				esaE	hypothetical protein	Domain of unknown function (DUF5081)	S	Cytoplasmic	No signal	CYTOPLASMIQUE	null	225	N	Type VII secretion system	Secretion system	0	0	0	0	0	0	0	0
SAOUHSC_00267_mut				esxD	hypothetical protein		NP	Unknown	No signal	CYTOPLASMIQUE	null	103	N	Type VII secretion system	Secretion system	0	0	0	0	0	0	0	0
SAOUHSC_00268_mut				esaD	hypothetical protein	DNA/RNA non-specific endonuclease	S	Cytoplasmic	No signal	CYTOPLASMIQUE	null	617	N	Type VII secretion system	Secretion system	0	0	0	0	0	0	0	0
SAOUHSC_00269				esaG	hypothetical protein	Protein of unknown function, DUF600	S	Unknown	No signal	CYTOPLASMIQUE	null	163	N	Type VII secretion system	Secretion system	1	1	1	1	0	0	0	0
SAOUHSC_00270					hypothetical protein	Domain of unknown function (DUF5079)	S	CytoplasmicMembrane	TM segment	MEMBRANE	null	227	N			0	0	0	0	0	0	0	0
SAOUHSC_00271					hypothetical protein	Domain of unknown function (DUF5080)	S	CytoplasmicMembrane	TM segment	MEMBRANE	null	203	N			0	0	0	0	0	0	0	0
SAOUHSC_00272					hypothetical protein		NP	CytoplasmicMembrane	TM segment	MEMBRANE	null	72	N			0	0	0	0	0	0	0	0
SAOUHSC_00274_mut				esaG	hypothetical protein	Protein of unknown function, DUF600	S	Cytoplasmic	No signal	CYTOPLASMIQUE	null	166	N	Type VII secretion system	Secretion system	0	0	0	0	0	0	0	0
SAOUHSC_00275				esaG	hypothetical protein	Protein of unknown function, DUF600	S	Cytoplasmic	No signal	CYTOPLASMIQUE	null	166	N	Type VII secretion system	Secretion system	0	0	0	0	0	0	0	0
SAOUHSC_00276				esaG	hypothetical protein	Protein of unknown function, DUF600	S	Unknown	No signal	CYTOPLASMIQUE	null	166	N	Type VII secretion system	Secretion system	0	0	0	0	0	0	0	0
SAOUHSC_00277				esaG	hypothetical protein	Protein of unknown function, DUF600	S	Unknown	No signal	CYTOPLASMIQUE	null	166	N	Type VII secretion system	Secretion system	0	0	0	0	0	0	0	0
SAOUHSC_00278				esaG	hypothetical protein	Protein of unknown function, DUF600	S	Cytoplasmic	No signal	CYTOPLASMIQUE	null	162	N	Type VII secretion system	Secretion system	0	0	0	0	0	0	0	0
SAOUHSC_00279					hypothetical protein	Domain of unknown function with cystatin-like fold (DUF4467)	S	Cytoplasmic	Lipo signal peptide	PSE	E	124	Y			0	0	0	0	1	1	1	1
SAOUHSC_00280					hypothetical protein	Protein of unknown function (DUF4064)	S	CytoplasmicMembrane	TM segment	MEMBRANE	null	132	N			0	0	0	0	0	0	0	0
SAOUHSC_00281		ko:K06212,ko:K21993		fnt	hypothetical protein	Formate nitrite	P	CytoplasmicMembrane	TM segment	MEMBRANE	null	274	N			0	0	0	0	1	0	1	0
SAOUHSC_00282_mut	GO:0003333,GO:0003674,GO:0005215,GO:0005304,GO:0005342,GO:0005575,GO:0005623,GO:0005886,GO:0006810,GO:0006811,GO:0006812,GO:0006820,GO:0006855,GO:0006865,GO:0008150,GO:0008324,GO:0008509,GO:0008514,GO:0015075,GO:0015171,GO:0015175,GO:0015179,GO:0015188,GO:0015190,GO:0015238,GO:0015318,GO:0015658,GO:0015711,GO:0015803,GO:0015804,GO:0015807,GO:0015818,GO:0015820,GO:0015829,GO:0015849,GO:0015893,GO:…	ko:K03311		brnQ2	branched-chain amino acid transport system II carrier protein	Component of the transport system for branched-chain amino acids	U	CytoplasmicMembrane	TM segment	MEMBRANE	null	435	N			0	0	0	0	0	0	0	0
SAOUHSC_00284	GO:0005575,GO:0005623,GO:0009279,GO:0016020,GO:0019867,GO:0030312,GO:0030313,GO:0031975,GO:0044462,GO:0044464,GO:0071944			hel	5'-nucleotidase	5'-nucleotidase, lipoprotein e(P4)	S	Unknown	Sec signal	SECRETED	null	296	N			1	1	1	1	1	1	1	1
SAOUHSC_00285	GO:0005575,GO:0005623,GO:0005886,GO:0016020,GO:0044464,GO:0071944	ko:K02004,ko:K09813	ko02010,map02010	hrtB	hypothetical protein	ABC transporter (permease)	V	CytoplasmicMembrane	TM segment	PSE	L	349	N			0	0	0	0	1	1	1	1
SAOUHSC_00287		ko:K02003,ko:K06020,ko:K09810,ko:K09814	ko02010,map02010	devA	ABC transporter, ATP-binding protein, putative	ABC transporter, ATP-binding protein	V	CytoplasmicMembrane	No signal	CYTOPLASMIQUE	null	225	N			0	0	0	0	0	0	0	0
SAOUHSC_00289_miss					hypothetical protein		NP	Unknown	No signal	CYTOPLASMIQUE	null	46	N			0	0	0	0	0	0	0	0
SAOUHSC_00290_mut				pfoR	hypothetical protein	Phosphotransferase system, EIIC	G	CytoplasmicMembrane	TM segment	MEMBRANE	null	343	N			0	0	0	0	1	1	1	1
SAOUHSC_00291		ko:K00852,ko:K00874,ko:K16328	ko00030,ko00240,ko01100,ko01120,ko01200,map00030,map00240,map01100,map01120,map01200	yeiI	PfkB family carbohydrate kinase	pfkB family carbohydrate kinase	GK	Cytoplasmic	No signal	CYTOPLASMIQUE	null	372	N			0	0	0	0	0	0	0	0
SAOUHSC_00292	GO:0001522,GO:0003674,GO:0003824,GO:0004730,GO:0005488,GO:0005515,GO:0005575,GO:0005622,GO:0005623,GO:0005737,GO:0005829,GO:0005975,GO:0006139,GO:0006725,GO:0006793,GO:0006796,GO:0006807,GO:0008150,GO:0008152,GO:0009451,GO:0009987,GO:0016043,GO:0016070,GO:0016301,GO:0016310,GO:0016740,GO:0016772,GO:0016787,GO:0016798,GO:0016829,GO:0016835,GO:0016836,GO:0019200,GO:0022607,GO:0030145,GO:0034641,GO:…	ko:K16329	ko00240,map00240	psuG	hypothetical protein	Catalyzes the reversible cleavage of pseudouridine 5'- phosphate (PsiMP) to ribose 5-phosphate and uracil. Functions biologically in the cleavage direction, as part of a pseudouridine degradation pathway	Q	Cytoplasmic	No signal	PSE	C	307	N			0	0	0	0	0	0	0	0
SAOUHSC_00293		ko:K03317,ko:K11535,ko:K16323		nupC	hypothetical protein	Na+ dependent nucleoside transporter C-terminus	F	CytoplasmicMembrane	TM segment	MEMBRANE	null	406	N			0	0	0	0	0	0	0	0
SAOUHSC_00294		ko:K03307		nanT	hypothetical protein	Belongs to the sodium solute symporter (SSF) (TC 2.A.21) family	E	CytoplasmicMembrane	TM segment	MEMBRANE	null	510	N			0	0	0	0	0	0	0	0
SAOUHSC_00295	GO:0003674,GO:0003824,GO:0005488,GO:0005515,GO:0005575,GO:0005622,GO:0005623,GO:0005737,GO:0005829,GO:0006040,GO:0006054,GO:0006082,GO:0008150,GO:0008152,GO:0008747,GO:0009056,GO:0009987,GO:0016054,GO:0016829,GO:0016830,GO:0016833,GO:0016999,GO:0017001,GO:0017144,GO:0019262,GO:0019752,GO:0042737,GO:0042802,GO:0043436,GO:0044237,GO:0044248,GO:0044281,GO:0044282,GO:0044424,GO:0044444,GO:0044464,GO:…	ko:K01639,ko:K01714	ko00261,ko00300,ko00520,ko01100,ko01110,ko01120,ko01130,ko01230,map00261,map00300,map00520,map01100,map01110,map01120,map01130,map01230	nanA	N-acetylneuraminate lyase	Neu5Ac) to form pyruvate and N-acetylmannosamine (ManNAc) via a Schiff base intermediate	EM	Cytoplasmic	No signal	CYTOPLASMIQUE	null	293	N			0	0	0	0	0	0	0	0
SAOUHSC_00296				nanK	ROK family protein	ROK family	GK	Cytoplasmic	No signal	CYTOPLASMIQUE	null	286	N			0	0	0	0	0	0	0	0
SAOUHSC_00297		ko:K03481			hypothetical protein	Transcriptional regulator	K	Unknown	No signal	CYTOPLASMIQUE	null	266	N			0	0	0	0	0	0	0	0
SAOUHSC_00298		ko:K01788	ko00520,map00520	nanE	N-acetylmannosamine-6-phosphate 2-epimerase	Converts N-acetylmannosamine-6-phosphate (ManNAc-6-P) to N-acetylglucosamine-6-phosphate (GlcNAc-6-P)	G	Cytoplasmic	No signal	CYTOPLASMIQUE	null	222	N			0	0	1	0	0	0	0	0
SAOUHSC_00299_mut					hypothetical protein	Nucleoside recognition	S	CytoplasmicMembrane	TM segment	MEMBRANE	null	453	N			0	0	0	0	0	0	0	0
SAOUHSC_00300		ko:K01046,ko:K14194	ko00561,ko01100,ko05150,map00561,map01100,map05150	geh	lipase precursor	acetyltransferases and hydrolases with the alpha beta hydrolase fold	D	Extracellular	Sec signal	SECRETED	null	690	N	Lipase	Enzyme	0	1	1	1	1	1	1	1
SAOUHSC_00301		ko:K08680	ko00130,ko01100,ko01110,map00130,map01100,map01110		hypothetical protein	alpha/beta hydrolase fold	I	Cytoplasmic	No signal	CYTOPLASMIQUE	null	275	N			0	0	0	1	0	0	0	0
SAOUHSC_00302				baiH	hypothetical protein	flavin oxidoreductase	C	Cytoplasmic	No signal	CYTOPLASMIQUE	null	399	N			0	0	0	0	0	0	0	0
SAOUHSC_00303_miss					hypothetical protein		NP	Extracellular	No signal	CYTOPLASMIQUE	null	30	N			0	0	0	0	0	0	0	0
SAOUHSC_00304					hypothetical protein	Luciferase-like monooxygenase	C	Cytoplasmic	No signal	CYTOPLASMIQUE	null	333	N			0	0	0	0	0	0	0	0
SAOUHSC_00305				gcdH	hypothetical protein	Glycine cleavage H-protein	E	Unknown	No signal	CYTOPLASMIQUE	null	110	N			0	0	0	0	0	0	0	0
SAOUHSC_00306				ymdB	hypothetical protein	Appr-1'-p processing enzyme	S	Cytoplasmic	No signal	CYTOPLASMIQUE	null	266	N			0	0	0	0	0	0	0	0
SAOUHSC_00307		ko:K12410			hypothetical protein	COG COG0846 NAD-dependent protein deacetylases, SIR2 family	K	Cytoplasmic	No signal	CYTOPLASMIQUE	null	314	N			0	0	0	0	0	0	0	0
SAOUHSC_00308		ko:K03800	ko00785,ko01100,map00785,map01100	lplA	hypothetical protein	Bacterial lipoate protein ligase C-terminus	H	Cytoplasmic	No signal	CYTOPLASMIQUE	null	340	N			0	0	0	0	0	0	0	0
SAOUHSC_00309		ko:K00091			hypothetical protein	Male sterility protein	M	Cytoplasmic	No signal	CYTOPLASMIQUE	null	341	N			1	1	1	1	0	0	0	0
SAOUHSC_00310		ko:K02822,ko:K03475	ko00053,ko01100,ko01120,ko02060,map00053,map01100,map01120,map02060	ulaA	ascorbate-specific PTS system enzyme IIC	PTS system sugar-specific permease component	S	CytoplasmicMembrane	TM segment	MEMBRANE	null	448	N			0	0	0	0	1	1	1	1
SAOUHSC_00311		ko:K02822,ko:K03475	ko00053,ko01100,ko01120,ko02060,map00053,map01100,map01120,map02060	ulaB	hypothetical protein	PTS system, Lactose/Cellobiose specific IIB subunit	G	Cytoplasmic	No signal	CYTOPLASMIQUE	null	94	N			0	0	0	0	0	0	0	0
SAOUHSC_00312		ko:K02538,ko:K02768,ko:K02769,ko:K02770,ko:K02773,ko:K02798,ko:K02821,ko:K03483	ko00051,ko00052,ko00053,ko01100,ko01120,ko02060,map00051,map00052,map00053,map01100,map01120,map02060	ulaC	hypothetical protein	Phosphoenolpyruvate-dependent sugar phosphotransferase system, EIIA 2	G	Cytoplasmic	No signal	CYTOPLASMIQUE	null	147	N			0	0	0	0	0	0	0	0
SAOUHSC_00313		ko:K02538,ko:K02768,ko:K02769,ko:K02770,ko:K02773,ko:K03483	ko00051,ko00052,ko01100,ko01120,ko02060,map00051,map00052,map01100,map01120,map02060		hypothetical protein	Mga helix-turn-helix domain	G	Cytoplasmic	No signal	CYTOPLASMIQUE	null	651	N			0	0	0	0	0	0	0	0
SAOUHSC_00314		ko:K18909		mepR	hypothetical protein	Transcriptional regulator	K	Unknown	No signal	CYTOPLASMIQUE	null	139	N			0	0	0	0	0	0	0	0
SAOUHSC_00315		ko:K18908		mepA	hypothetical protein	Multidrug export protein MepA	V	CytoplasmicMembrane	TM segment	MEMBRANE	null	451	N			0	0	0	0	0	0	0	0
SAOUHSC_00316				mepB	hypothetical protein	MepB protein	S	Unknown	No signal	CYTOPLASMIQUE	null	146	N			0	0	0	0	0	0	0	0
SAOUHSC_00317	GO:0005575,GO:0005623,GO:0005886,GO:0016020,GO:0044464,GO:0071944	ko:K02445		glpT	glycerol-3-phosphate transporter	Glycerol-3-phosphate transporter	G	CytoplasmicMembrane	No signal	MEMBRANE	null	452	N			0	0	0	0	0	0	0	0
SAOUHSC_00318		ko:K15975		mhqA	hypothetical protein	Glyoxalase/Bleomycin resistance protein/Dioxygenase superfamily	E	Unknown	TM segment	CYTOPLASMIQUE	null	308	N			0	0	0	0	0	0	0	0
SAOUHSC_00319					hypothetical protein	Luciferase-like monooxygenase	C	Cytoplasmic	No signal	CYTOPLASMIQUE	null	353	N			0	0	0	0	0	0	0	0
SAOUHSC_00320	GO:0000166,GO:0003674,GO:0003824,GO:0005488,GO:0005575,GO:0005622,GO:0005623,GO:0005737,GO:0005829,GO:0008150,GO:0008152,GO:0010181,GO:0016491,GO:0016645,GO:0016646,GO:0032553,GO:0036094,GO:0043167,GO:0043168,GO:0044424,GO:0044444,GO:0044464,GO:0048037,GO:0050662,GO:0052873,GO:0055114,GO:0097159,GO:0097367,GO:1901265,GO:1901363	ko:K00299	ko00740,ko00920,ko01100,map00740,map00920,map01100		NADPH-dependent FMN reductase, putative	NADPH-dependent FMN reductase	S	Cytoplasmic	No signal	CYTOPLASMIQUE	null	188	N			0	0	0	1	0	0	0	0
SAOUHSC_00322				MA20_14895	hypothetical protein	Conserved hypothetical protein 698	S	CytoplasmicMembrane	TM segment	MEMBRANE	null	331	N			0	0	0	0	0	0	0	0
SAOUHSC_00323_mut					hypothetical protein		NP	Extracellular	No signal	CYTOPLASMIQUE	null	135	N			0	0	0	0	0	0	0	0
SAOUHSC_00324	GO:0003674,GO:0003824,GO:0004596,GO:0005575,GO:0005622,GO:0005623,GO:0005737,GO:0006464,GO:0006473,GO:0006474,GO:0006807,GO:0008080,GO:0008150,GO:0008152,GO:0008999,GO:0009987,GO:0010467,GO:0016407,GO:0016410,GO:0016740,GO:0016746,GO:0016747,GO:0017198,GO:0018193,GO:0018209,GO:0019538,GO:0030920,GO:0031365,GO:0034212,GO:0036211,GO:0043170,GO:0043412,GO:0043543,GO:0044237,GO:0044238,GO:0044260,GO:…	ko:K00014,ko:K03817	ko00400,ko01100,ko01110,ko01130,ko01230,map00400,map01100,map01110,map01130,map01230	rimL	ribosomal-protein-serine acetyltransferase, putative	Acetyltransferase (GNAT) domain	J	Cytoplasmic	No signal	CYTOPLASMIQUE	null	181	N			0	0	0	0	0	0	0	0
SAOUHSC_00325	GO:0000041,GO:0006810,GO:0006811,GO:0006812,GO:0006826,GO:0008150,GO:0015684,GO:0030001,GO:0051179,GO:0051234,GO:0070838,GO:0072511	ko:K07224,ko:K07243		ycdO	hypothetical protein	Imelysin	P	Unknown	Lipo signal peptide	PSE	E	284	Y			0	0	0	0	0	0	0	0
SAOUHSC_00326		ko:K16301		ycdB	hypothetical protein	Dyp-type peroxidase family	P	Extracellular	TM segment	PSE	C	409	N			0	0	0	0	0	0	0	0
SAOUHSC_00327_mut		ko:K07243		ywbL	hypothetical protein	Iron permease FTR1 family	P	CytoplasmicMembrane	Sec signal	MEMBRANE	null	570	N			0	0	0	0	0	0	0	0
SAOUHSC_00328_mut	GO:0003674,GO:0005215,GO:0005575,GO:0005623,GO:0005886,GO:0006810,GO:0006886,GO:0008104,GO:0008150,GO:0008320,GO:0008565,GO:0009977,GO:0015031,GO:0015291,GO:0015399,GO:0015405,GO:0015450,GO:0015833,GO:0016020,GO:0022804,GO:0022857,GO:0022884,GO:0032991,GO:0033036,GO:0033281,GO:0034613,GO:0042886,GO:0042887,GO:0043953,GO:0044425,GO:0044459,GO:0044464,GO:0045184,GO:0046907,GO:0051179,GO:0051234,GO:…	ko:K03118	ko03060,ko03070,map03060,map03070	tatC	hypothetical protein	Part of the twin-arginine translocation (Tat) system that transports large folded proteins containing a characteristic twin-arginine motif in their signal peptide across membranes	U	CytoplasmicMembrane	TM segment	MEMBRANE	null	201	N			0	0	0	0	0	0	0	0
SAOUHSC_00329_mut		ko:K03116,ko:K03117	ko03060,ko03070,map03060,map03070	tatA	mttA/Hcf106 family protein-related protein	Part of the twin-arginine translocation (Tat) system that transports large folded proteins containing a characteristic twin-arginine motif in their signal peptide across membranes. TatA could form the protein-conducting channel of the Tat system	U	CytoplasmicMembrane	TM segment	MEMBRANE	null	71	N			0	0	0	0	0	0	0	0
SAOUHSC_00330				ycgX	hypothetical protein	Protein of unknown function (DUF1398)	S	Unknown	No signal	CYTOPLASMIQUE	null	129	N			0	0	0	0	0	0	0	0
SAOUHSC_00331		ko:K07729		XK27_07105	hypothetical protein	transcriptional	K	Cytoplasmic	No signal	CYTOPLASMIQUE	null	67	N			0	0	0	0	0	0	0	0
SAOUHSC_00332					hypothetical protein	Protein of unknown function (DUF3169)	S	CytoplasmicMembrane	TM segment	MEMBRANE	null	237	N			0	0	0	0	0	0	0	0
SAOUHSC_00333		ko:K01990			ABC transporter, ATP-binding protein, putative	ABC transporter, ATP-binding protein	V	CytoplasmicMembrane	No signal	CYTOPLASMIQUE	null	280	N			1	1	1	1	1	1	1	1
SAOUHSC_00334					hypothetical protein	ABC-2 family transporter protein	S	CytoplasmicMembrane	TM segment	MEMBRANE	null	209	N			0	0	0	0	0	0	0	0
SAOUHSC_00335				ltrA	hypothetical protein	Bacterial low temperature requirement A protein (LtrA)	S	CytoplasmicMembrane	TM segment	MEMBRANE	null	377	N			0	0	0	0	0	0	0	0
SAOUHSC_00336	GO:0003674,GO:0003824,GO:0003985,GO:0003988,GO:0005488,GO:0005515,GO:0006082,GO:0006091,GO:0006629,GO:0006631,GO:0006635,GO:0008150,GO:0008152,GO:0009056,GO:0009062,GO:0009987,GO:0016042,GO:0016043,GO:0016054,GO:0016407,GO:0016408,GO:0016453,GO:0016740,GO:0016746,GO:0016747,GO:0017144,GO:0019395,GO:0019626,GO:0019752,GO:0022607,GO:0030258,GO:0032787,GO:0034440,GO:0042737,GO:0042802,GO:0043436,GO:…	ko:K00626	ko00071,ko00072,ko00280,ko00310,ko00362,ko00380,ko00620,ko00630,ko00640,ko00650,ko00720,ko00900,ko01100,ko01110,ko01120,ko01130,ko01200,ko01212,ko02020,map00071,map00072,map00280,map00310,map00362,map00380,map00620,map00630,map00640,map00650,map00720,map00900,map01100,map01110,map01120,map01130,map01200,map01212,map02020	thl	acetyl-CoA acetyltransferase, putative	Belongs to the thiolase family	I	Cytoplasmic	No signal	CYTOPLASMIQUE	null	393	N			1	1	1	1	1	1	1	1
SAOUHSC_00337		ko:K02492,ko:K07130	ko00380,ko00630,ko00860,ko01100,ko01110,ko01120,map00380,map00630,map00860,map01100,map01110,map01120	XK27_00940	hypothetical protein	Metal-dependent hydrolase	S	Cytoplasmic	No signal	CYTOPLASMIQUE	null	250	N			0	0	0	0	0	0	0	0
SAOUHSC_00338	GO:0000096,GO:0000097,GO:0003674,GO:0003824,GO:0003871,GO:0005575,GO:0005576,GO:0005618,GO:0005622,GO:0005623,GO:0005737,GO:0005829,GO:0005886,GO:0006082,GO:0006464,GO:0006479,GO:0006520,GO:0006555,GO:0006575,GO:0006725,GO:0006730,GO:0006732,GO:0006760,GO:0006790,GO:0006807,GO:0008150,GO:0008152,GO:0008168,GO:0008172,GO:0008213,GO:0008276,GO:0008652,GO:0008705,GO:0009058,GO:0009066,GO:0009067,GO:…	ko:K00549	ko00270,ko00450,ko01100,ko01110,ko01230,map00270,map00450,map01100,map01110,map01230	metE	5-methyltetrahydropteroyltriglutamate-- homocysteine S-methyltransferase	Catalyzes the transfer of a methyl group from 5- methyltetrahydrofolate to homocysteine resulting in methionine formation	E	Cytoplasmic	No signal	CYTOPLASMIQUE	null	742	N			0	0	0	0	0	0	0	0
SAOUHSC_00339		ko:K00297,ko:K00547,ko:K00548	ko00270,ko00450,ko00670,ko00720,ko01100,ko01110,ko01120,ko01200,ko01230,ko01523,map00270,map00450,map00670,map00720,map01100,map01110,map01120,map01200,map01230,map01523	metH	bifunctional homocysteine S-methyltransferase/5,10-methylenetetrahydrofolate reductase protein	Bifunctional homocysteine S-methyltransferase 5,10-methylenetetrahydrofolate reductase protein	H	Cytoplasmic	No signal	CYTOPLASMIQUE	null	613	N			0	0	0	0	0	0	0	0
SAOUHSC_00340	GO:0003674,GO:0003824,GO:0003962,GO:0004123,GO:0016740,GO:0016765,GO:0016829,GO:0016846	ko:K01739,ko:K01760,ko:K17217	ko00260,ko00270,ko00450,ko00920,ko01100,ko01110,ko01130,ko01230,map00260,map00270,map00450,map00920,map01100,map01110,map01130,map01230	metC	trans-sulfuration enzyme family protein	cystathionine	E	Cytoplasmic	No signal	CYTOPLASMIQUE	null	386	N			0	0	0	0	0	0	0	0
SAOUHSC_00341	GO:0003674,GO:0003824,GO:0003962,GO:0004123,GO:0016740,GO:0016765,GO:0016829,GO:0016846	ko:K01739,ko:K01760,ko:K17217	ko00260,ko00270,ko00450,ko00920,ko01100,ko01110,ko01130,ko01230,map00260,map00270,map00450,map00920,map01100,map01110,map01130,map01230	metI	hypothetical protein	COG0626 Cystathionine beta-lyases cystathionine gamma-synthases	E	Cytoplasmic	No signal	CYTOPLASMIQUE	null	367	N			0	0	0	0	0	0	0	0
SAOUHSC_00342	GO:0005575,GO:0005622,GO:0005623,GO:0007059,GO:0008150,GO:0009295,GO:0009987,GO:0022603,GO:0042173,GO:0043226,GO:0043228,GO:0043229,GO:0043232,GO:0043590,GO:0043937,GO:0043938,GO:0044424,GO:0044464,GO:0045595,GO:0045597,GO:0045881,GO:0048518,GO:0048522,GO:0050789,GO:0050793,GO:0050794,GO:0051094,GO:0065007	ko:K03497		spo0J	ParB family chromosome partioning protein	Belongs to the ParB family	K	Cytoplasmic	No signal	CYTOPLASMIQUE	null	281	N			0	0	0	0	0	0	0	0
SAOUHSC_00344		ko:K22044		ykuT	hypothetical protein	Transporter, small conductance mechanosensitive ion channel MscS family protein	M	CytoplasmicMembrane	TM segment	MEMBRANE	null	293	N			0	0	0	0	1	0	1	1
SAOUHSC_00345				yyzM	hypothetical protein	Bacterial protein of unknown function (DUF951)	S	Cytoplasmic	No signal	CYTOPLASMIQUE	null	67	N			0	0	0	0	0	0	0	0
SAOUHSC_00346	GO:0003674,GO:0003824,GO:0004857,GO:0005488,GO:0005575,GO:0005622,GO:0005623,GO:0005737,GO:0006950,GO:0006979,GO:0008150,GO:0016462,GO:0016787,GO:0016817,GO:0016818,GO:0016887,GO:0017111,GO:0030234,GO:0043021,GO:0043022,GO:0043023,GO:0043086,GO:0044092,GO:0044424,GO:0044464,GO:0044877,GO:0050790,GO:0050896,GO:0065007,GO:0065009,GO:0098772	ko:K06942		ychF	GTP-dependent nucleic acid-binding protein EngD	ATPase that binds to both the 70S ribosome and the 50S ribosomal subunit in a nucleotide-independent manner	J	Cytoplasmic	No signal	CYTOPLASMIQUE	null	365	N			1	1	1	1	1	1	0	0
SAOUHSC_00347					hypothetical protein		NP	Unknown	No signal	CYTOPLASMIQUE	null	63	N			0	0	0	0	0	0	0	0
SAOUHSC_00348	GO:0003674,GO:0003676,GO:0003723,GO:0003735,GO:0005198,GO:0005488,GO:0005575,GO:0005622,GO:0005623,GO:0005737,GO:0005829,GO:0005840,GO:0015935,GO:0019843,GO:0022626,GO:0022627,GO:0032991,GO:0043226,GO:0043228,GO:0043229,GO:0043232,GO:0044391,GO:0044422,GO:0044424,GO:0044444,GO:0044445,GO:0044446,GO:0044464,GO:0070181,GO:0097159,GO:1901363,GO:1990904	ko:K02990	ko03010,map03010	rpsF	30S ribosomal protein S6	Binds together with S18 to 16S ribosomal RNA	J	Cytoplasmic	No signal	CYTOPLASMIQUE	null	98	N			1	1	1	1	0	0	0	0
SAOUHSC_00349		ko:K03111	ko03030,ko03430,ko03440,map03030,map03430,map03440	ssb	bacteriophage L54a, single-stranded DNA binding protein	Plays an important role in DNA replication, recombination and repair. Binds to ssDNA and to an array of partner proteins to recruit them to their sites of action during DNA metabolism	L	Cytoplasmic	No signal	CYTOPLASMIQUE	null	167	N			1	1	1	1	0	0	0	0
SAOUHSC_00350	GO:0003674,GO:0003735,GO:0005198,GO:0005575,GO:0005618,GO:0005622,GO:0005623,GO:0005737,GO:0005829,GO:0005840,GO:0005886,GO:0006412,GO:0006518,GO:0006807,GO:0008150,GO:0008152,GO:0009058,GO:0009059,GO:0009987,GO:0010467,GO:0015935,GO:0016020,GO:0019538,GO:0022626,GO:0022627,GO:0030312,GO:0032991,GO:0034641,GO:0034645,GO:0043043,GO:0043170,GO:0043226,GO:0043228,GO:0043229,GO:0043232,GO:0043603,GO:…	ko:K02963,ko:K03111,ko:K15125	ko03010,ko03030,ko03430,ko03440,ko05133,map03010,map03030,map03430,map03440,map05133	rpsR	30S ribosomal protein S18	Binds as a heterodimer with protein S6 to the central domain of the 16S rRNA, where it helps stabilize the platform of the 30S subunit	J	Cytoplasmic	No signal	CYTOPLASMIQUE	null	80	N			1	1	1	1	1	1	0	0
SAOUHSC_00351_mut					hypothetical protein	Abi-like protein	V	Cytoplasmic	No signal	CYTOPLASMIQUE	null	324	N			0	0	0	0	0	0	0	0
SAOUHSC_00352_miss					integrase-like protein	Phage integrase family	L	Unknown	No signal	CYTOPLASMIQUE	null	103	N			0	0	0	0	0	0	0	0
SAOUHSC_00353					hypothetical protein	Phage integrase family	L	Unknown	No signal	CYTOPLASMIQUE	null	52	N			0	0	0	0	0	0	0	0
SAOUHSC_00354					hypothetical protein	Staphylococcal/Streptococcal toxin, beta-grasp domain	S	Unknown	TM segment	SECRETED	null	203	N			0	0	0	1	0	0	0	0
SAOUHSC_00355					hypothetical protein	Protein of unknown function (DUF1093)	S	Unknown	TM segment	SECRETED	null	122	N			0	0	0	0	0	0	0	0
SAOUHSC_00356					hypothetical protein	Peptidase propeptide and YPEB domain	S	Unknown	Lipo signal peptide	PSE	E	190	Y			1	1	1	1	1	1	1	1
SAOUHSC_00357					hypothetical protein	sequence-specific DNA binding	K	Cytoplasmic	No signal	CYTOPLASMIQUE	null	87	N			0	0	0	0	0	0	0	0
SAOUHSC_00358				ydaS	hypothetical protein	Transglycosylase associated protein	S	CytoplasmicMembrane	TM segment	MEMBRANE	null	83	N			0	0	0	0	0	0	0	0
SAOUHSC_00359		ko:K01834,ko:K02226	ko00010,ko00260,ko00680,ko00860,ko01100,ko01110,ko01120,ko01130,ko01200,ko01230,ko04922,ko05230,map00010,map00260,map00680,map00860,map01100,map01110,map01120,map01130,map01200,map01230,map04922,map05230		phosphoglycerate mutase family protein	Belongs to the phosphoglycerate mutase family	G	Cytoplasmic	No signal	CYTOPLASMIQUE	null	193	N			0	0	1	0	0	0	0	0
SAOUHSC_00360_mut				ydeH	hypothetical protein		NP	CytoplasmicMembrane	TM segment	MEMBRANE	null	128	N			0	0	0	0	0	0	0	0
SAOUHSC_00362					hypothetical protein		NP	Unknown	Lipo signal peptide	PSE	E	208	Y			1	1	1	1	1	1	1	1
SAOUHSC_00363_mut					hypothetical protein		NP	Unknown	No signal	CYTOPLASMIQUE	null	85	N			0	0	0	0	0	0	0	0
SAOUHSC_00364		ko:K03387		ahpF	alkyl hydroperoxide reductase subunit F	Alkyl hydroperoxide reductase	O	CytoplasmicMembrane	No signal	CYTOPLASMIQUE	null	507	N			1	1	1	1	0	0	0	0
SAOUHSC_00365	GO:0003674,GO:0003824,GO:0004601,GO:0005488,GO:0005515,GO:0005575,GO:0005622,GO:0005623,GO:0005737,GO:0005829,GO:0006873,GO:0006875,GO:0006879,GO:0006950,GO:0006979,GO:0007154,GO:0008150,GO:0008152,GO:0009267,GO:0009321,GO:0009605,GO:0009636,GO:0009970,GO:0009987,GO:0009991,GO:0010033,GO:0016209,GO:0016491,GO:0016667,GO:0016671,GO:0016684,GO:0019725,GO:0030003,GO:0031667,GO:0031668,GO:0031669,GO:…	ko:K03386	ko04214,map04214	ahpC	alkyl hydroperoxide reductase subunit C	Thiol-specific peroxidase that catalyzes the reduction of hydrogen peroxide and organic hydroperoxides to water and alcohols, respectively. Plays a role in cell protection against oxidative stress by detoxifying peroxides	O	Cytoplasmic	No signal	CYTOPLASMIQUE	null	189	N			1	1	1	1	0	0	0	0
SAOUHSC_00366		ko:K19285,ko:K19286	ko00740,ko01100,map00740,map01100	nfrA	NADPH-flavin oxidoreductase, putative	Reduces FMN, organic nitro compounds and disulfide DTNB. Involved in maintenance of the cellular redox state and the disulfide stress response	C	Cytoplasmic	No signal	CYTOPLASMIQUE	null	251	N			0	0	0	0	0	0	0	0
SAOUHSC_00367	GO:0000099,GO:0000101,GO:0003333,GO:0003674,GO:0005215,GO:0005342,GO:0005575,GO:0005623,GO:0005886,GO:0006791,GO:0006810,GO:0006811,GO:0006820,GO:0006865,GO:0008150,GO:0008509,GO:0008514,GO:0015075,GO:0015171,GO:0015179,GO:0015184,GO:0015318,GO:0015711,GO:0015804,GO:0015807,GO:0015811,GO:0015849,GO:0016020,GO:0022857,GO:0034220,GO:0044464,GO:0046942,GO:0046943,GO:0051179,GO:0051234,GO:0055085,GO:…	ko:K06956		tcyP	hypothetical protein	Belongs to the dicarboxylate amino acid cation symporter (DAACS) (TC 2.A.23) family	U	CytoplasmicMembrane	TM segment	MEMBRANE	null	462	N			0	0	0	0	1	1	1	1
SAOUHSC_00368_miss					hypothetical protein		NP	Extracellular	No signal	CYTOPLASMIQUE	null	33	N			0	0	0	0	0	0	0	0
SAOUHSC_00369		ko:K08086			hypothetical protein	protein ubiquitination	A	Cytoplasmic	No signal	CYTOPLASMIQUE	null	318	N			1	0	1	0	0	0	1	1
SAOUHSC_00370					hypothetical protein		NP	Cytoplasmic	No signal	CYTOPLASMIQUE	null	220	N			0	0	0	1	0	0	0	0
SAOUHSC_00371					hypothetical protein	Heat induced stress protein YflT	S	Cytoplasmic	No signal	CYTOPLASMIQUE	null	135	N			1	1	1	1	0	0	0	0
SAOUHSC_00372	GO:0003674,GO:0003824,GO:0006139,GO:0006166,GO:0006725,GO:0006807,GO:0008150,GO:0008152,GO:0009058,GO:0009116,GO:0009119,GO:0009163,GO:0009987,GO:0016740,GO:0016757,GO:0016763,GO:0018130,GO:0019438,GO:0034404,GO:0034641,GO:0034654,GO:0042278,GO:0042451,GO:0042455,GO:0043094,GO:0043101,GO:0043174,GO:0044237,GO:0044238,GO:0044249,GO:0044271,GO:0044281,GO:0044283,GO:0046128,GO:0046129,GO:0046483,GO:…	ko:K00759,ko:K03816,ko:K09685	ko00230,ko01100,ko01110,map00230,map01100,map01110	xpt	xanthine phosphoribosyltransferase	Converts the preformed base xanthine, a product of nucleic acid breakdown, to xanthosine 5'-monophosphate (XMP), so it can be reused for RNA or DNA synthesis	F	Cytoplasmic	No signal	CYTOPLASMIQUE	null	192	N			1	1	1	1	0	1	0	0
SAOUHSC_00373	GO:0003674,GO:0005215,GO:0005345,GO:0005575,GO:0005623,GO:0005886,GO:0005887,GO:0006810,GO:0006863,GO:0008150,GO:0015205,GO:0015851,GO:0016020,GO:0016021,GO:0022857,GO:0031224,GO:0031226,GO:0042906,GO:0042907,GO:0044425,GO:0044459,GO:0044464,GO:0051179,GO:0051234,GO:0055085,GO:0071702,GO:0071705,GO:0071944,GO:0072530,GO:1904823	ko:K02824,ko:K03458,ko:K16169,ko:K16170		pbuX	xanthine permease, putative	xanthine	F	CytoplasmicMembrane	No signal	MEMBRANE	null	422	N			0	0	0	0	0	0	0	0
SAOUHSC_00374	GO:0003674,GO:0003824,GO:0003938,GO:0005488,GO:0005515,GO:0005575,GO:0005622,GO:0005623,GO:0005737,GO:0005829,GO:0006139,GO:0006163,GO:0006164,GO:0006183,GO:0006725,GO:0006753,GO:0006793,GO:0006796,GO:0006807,GO:0008150,GO:0008152,GO:0009058,GO:0009116,GO:0009117,GO:0009119,GO:0009141,GO:0009142,GO:0009144,GO:0009145,GO:0009150,GO:0009152,GO:0009163,GO:0009165,GO:0009199,GO:0009201,GO:0009205,GO:…	ko:K00088	ko00230,ko00983,ko01100,ko01110,map00230,map00983,map01100,map01110	guaB	inosine-5'-monophosphate dehydrogenase	Catalyzes the conversion of inosine 5'-phosphate (IMP) to xanthosine 5'-phosphate (XMP), the first committed and rate- limiting step in the de novo synthesis of guanine nucleotides, and therefore plays an important role in the regulation of cell growth	F	Cytoplasmic	No signal	CYTOPLASMIQUE	null	488	N			1	1	1	1	0	0	0	0
SAOUHSC_00375	GO:0003674,GO:0003824,GO:0003921,GO:0003922,GO:0005488,GO:0005515,GO:0005575,GO:0005618,GO:0005622,GO:0005623,GO:0005737,GO:0005829,GO:0006139,GO:0006163,GO:0006164,GO:0006177,GO:0006725,GO:0006753,GO:0006793,GO:0006796,GO:0006807,GO:0008150,GO:0008152,GO:0009058,GO:0009116,GO:0009117,GO:0009119,GO:0009123,GO:0009124,GO:0009126,GO:0009127,GO:0009150,GO:0009152,GO:0009156,GO:0009161,GO:0009163,GO:…	ko:K01951,ko:K03790	ko00230,ko00983,ko01100,map00230,map00983,map01100	guaA	GMP synthase	Catalyzes the synthesis of GMP from XMP	F	Cytoplasmic	No signal	CYTOPLASMIQUE	null	513	N			1	1	1	1	1	1	1	1
SAOUHSC_00376					hypothetical protein		NP	Unknown	No signal	CYTOPLASMIQUE	null	178	N			0	0	0	0	0	0	0	0
SAOUHSC_00377		ko:K07171			hypothetical protein	PemK-like, MazF-like toxin of type II toxin-antitoxin system	T	Unknown	No signal	CYTOPLASMIQUE	null	234	N			0	0	0	0	0	0	0	0
SAOUHSC_00378		ko:K07483			hypothetical protein	Transposase	L	Cytoplasmic	No signal	CYTOPLASMIQUE	null	90	N			0	0	0	0	0	0	0	0
SAOUHSC_00380_miss					hypothetical protein		NP	CytoplasmicMembrane	No signal	MEMBRANE	null	86	N			0	0	0	0	0	0	0	0
SAOUHSC_00381		ko:K08987		ypaA	hypothetical protein	Protein of unknown function (DUF1304)	S	CytoplasmicMembrane	TM segment	MEMBRANE	null	119	N			0	0	0	0	0	0	0	0
SAOUHSC_00382		ko:K19267	ko00130,ko01110,map00130,map01110		hypothetical protein	NmrA-like family	GM	Cytoplasmic	No signal	CYTOPLASMIQUE	null	281	N			0	0	1	1	0	0	0	0
SAOUHSC_00383				set6	superantigen-like protein	Staphylococcal superantigen-like OB-fold domain	S	Extracellular	Sec signal	SECRETED	null	226	N	Exotoxin	Toxin	0	0	0	0	0	0	0	0
SAOUHSC_00384				set7	superantigen-like protein	Staphylococcal superantigen-like OB-fold domain	S	Extracellular	Sec signal	SECRETED	null	231	N	Exotoxin	Toxin	0	0	0	0	0	0	0	0
SAOUHSC_00386				set8	superantigen-like protein	Staphylococcal superantigen-like OB-fold domain	S	Extracellular	Sec signal	SECRETED	null	356	N	Exotoxin	Toxin	0	0	0	0	0	0	0	0
SAOUHSC_00387_mut	GO:0003674,GO:0005215,GO:0005575,GO:0006810,GO:0006811,GO:0006884,GO:0008150,GO:0008361,GO:0008381,GO:0009987,GO:0009992,GO:0015267,GO:0016020,GO:0016021,GO:0016043,GO:0019725,GO:0022803,GO:0022836,GO:0022857,GO:0030104,GO:0031224,GO:0032535,GO:0042592,GO:0044425,GO:0048878,GO:0051179,GO:0051234,GO:0055082,GO:0055085,GO:0065007,GO:0065008,GO:0071840,GO:0090066	ko:K03282		mscL	hypothetical protein	Channel that opens in response to stretch forces in the membrane lipid bilayer. May participate in the regulation of osmotic pressure changes within the cell	M	CytoplasmicMembrane	TM segment	MEMBRANE	null	120	N			1	1	1	1	1	1	1	1
SAOUHSC_00389				set9	superantigen-like protein	Staphylococcal superantigen-like OB-fold domain	S	Extracellular	Sec signal	SECRETED	null	308	N	Exotoxin	Toxin	0	0	0	0	0	0	0	0
SAOUHSC_00390				set10	superantigen-like protein	Staphylococcal superantigen-like OB-fold domain	S	Extracellular	Sec signal	SECRETED	null	234	N	Exotoxin	Toxin	0	0	0	0	0	0	0	0
SAOUHSC_00391				set22	superantigen-like protein	Staphylococcal superantigen-like OB-fold domain	S	Extracellular	Sec signal	SECRETED	null	231	N	Exotoxin	Toxin	0	0	0	0	0	0	0	0
SAOUHSC_00392				set11	superantigen-like protein	Staphylococcal superantigen-like OB-fold domain	S	Extracellular	Sec signal	SECRETED	null	231	N	Exotoxin	Toxin	0	0	0	0	0	0	0	0
SAOUHSC_00393				set12	superantigen-like protein	Staphylococcal superantigen-like OB-fold domain	S	Extracellular	Sec signal	SECRETED	null	232	N	Exotoxin	Toxin	0	0	0	0	0	0	0	0
SAOUHSC_00394				set13	superantigen-like protein	Staphylococcal superantigen-like OB-fold domain	S	Extracellular	Sec signal	SECRETED	null	232	N	Exotoxin	Toxin	0	0	0	0	0	0	0	0
SAOUHSC_00395				set14	superantigen-like protein	Staphylococcal superantigen-like OB-fold domain	S	Extracellular	Sec signal	SECRETED	null	227	N	Exotoxin	Toxin	0	0	0	0	0	0	0	0
SAOUHSC_00396_miss					hypothetical protein		NP	Unknown	No signal	CYTOPLASMIQUE	null	33	N			0	0	0	0	0	0	0	0
SAOUHSC_00397_mut		ko:K03427		hsdM	type I restriction-modification system, M subunit	type I restriction-modification system	V	Cytoplasmic	No signal	CYTOPLASMIQUE	null	518	N			1	1	1	1	0	0	0	0
SAOUHSC_00398		ko:K01154		hsdS	restriction modification system specificity subunit, putative	Type I restriction modification DNA specificity domain protein	V	Cytoplasmic	No signal	CYTOPLASMIQUE	null	403	N			0	0	0	0	0	0	0	0
SAOUHSC_00399				set15	superantigen-like protein	Staphylococcal superantigen-like OB-fold domain	S	Extracellular	Sec signal	SECRETED	null	225	N	Exotoxin	Toxin	0	0	0	0	0	0	0	0
SAOUHSC_00400					hypothetical protein		NP	Unknown	Sec signal	SECRETED	null	502	N			0	0	0	0	0	0	0	0
SAOUHSC_00401					hypothetical protein		NP	Unknown	Sec signal	SECRETED	null	102	N			0	0	0	0	0	0	0	0
SAOUHSC_00402					hypothetical protein	Belongs to the staphylococcal tandem lipoprotein family	M	Unknown	Lipo signal peptide	PSE	E	272	Y			0	0	0	0	1	1	1	1
SAOUHSC_00404					hypothetical protein	Csa1 family	M	Unknown	Lipo signal peptide	PSE	E	261	Y			0	0	0	0	0	0	0	0
SAOUHSC_00405_mut					hypothetical protein	Belongs to the staphylococcal tandem lipoprotein family	M	Unknown	Lipo signal peptide	PSE	E	270	Y			0	0	1	1	1	1	1	1
SAOUHSC_00406					hypothetical protein	multivesicular body membrane disassembly	IU	Unknown	No signal	CYTOPLASMIQUE	null	442	N			0	0	0	0	0	0	0	0
SAOUHSC_00407					hypothetical protein		NP	Cytoplasmic	No signal	CYTOPLASMIQUE	null	107	N			0	0	0	0	0	0	0	0
SAOUHSC_00408					hypothetical protein		NP	Cytoplasmic	No signal	CYTOPLASMIQUE	null	104	N			0	0	0	0	0	0	0	0
SAOUHSC_00409_mut					hypothetical protein		NP	CytoplasmicMembrane	TM segment	MEMBRANE	null	64	N			0	0	0	0	0	0	0	0
SAOUHSC_00410				yciC	hypothetical protein	Cobalamin synthesis protein cobW C-terminal domain	S	Cytoplasmic	No signal	CYTOPLASMIQUE	null	400	N			0	0	0	0	0	0	0	0
SAOUHSC_00411_miss					hypothetical protein		NP	CytoplasmicMembrane	No signal	CYTOPLASMIQUE	null	42	N			0	0	0	0	0	0	0	0
SAOUHSC_00412	GO:0005575,GO:0005623,GO:0005886,GO:0016020,GO:0044464,GO:0071944	ko:K00341,ko:K05577,ko:K09822	ko00190,ko01100,map00190,map01100	ndhF	NADH dehydrogenase subunit 5	Proton-conducting membrane transporter	CP	CytoplasmicMembrane	TM segment	MEMBRANE	null	494	N			0	0	0	0	0	0	0	0
SAOUHSC_00413		ko:K09822		ybcC	hypothetical protein	Belongs to the UPF0753 family	S	Cytoplasmic	No signal	CYTOPLASMIQUE	null	901	N			0	1	0	0	1	0	0	0
SAOUHSC_00414				ybcI	hypothetical protein	Uncharacterized conserved protein (DUF2294)	S	Cytoplasmic	No signal	CYTOPLASMIQUE	null	120	N			1	0	1	1	0	0	0	0
SAOUHSC_00415_miss					hypothetical protein		NP	CytoplasmicMembrane	No signal	MEMBRANE	null	138	N			0	0	0	0	0	0	0	0
SAOUHSC_00416		ko:K19302	ko00550,map00550		hypothetical protein	PA-phosphatase related membrane protein	I	CytoplasmicMembrane	TM segment	MEMBRANE	null	224	N			0	0	0	0	0	0	0	0
SAOUHSC_00417		ko:K03928		est	hypothetical protein	Serine aminopeptidase, S33	S	Cytoplasmic	No signal	CYTOPLASMIQUE	null	244	N			1	1	1	1	0	0	0	0
SAOUHSC_00418_miss					hypothetical protein		NP	Cytoplasmic	No signal	CYTOPLASMIQUE	null	37	N			0	0	0	0	0	0	0	0
SAOUHSC_00420		ko:K03308			hypothetical protein	Belongs to the sodium neurotransmitter symporter (SNF) (TC 2.A.22) family	S	CytoplasmicMembrane	TM segment	MEMBRANE	null	445	N			0	0	0	0	0	0	0	1
SAOUHSC_00421	GO:0000096,GO:0000097,GO:0003674,GO:0003824,GO:0004122,GO:0004124,GO:0005488,GO:0005575,GO:0005622,GO:0005623,GO:0005737,GO:0006082,GO:0006520,GO:0006534,GO:0006535,GO:0006563,GO:0006790,GO:0006807,GO:0008144,GO:0008150,GO:0008152,GO:0008284,GO:0008652,GO:0009058,GO:0009069,GO:0009070,GO:0009987,GO:0016053,GO:0016740,GO:0016765,GO:0016829,GO:0016835,GO:0016836,GO:0016846,GO:0019344,GO:0019752,GO:…	ko:K01738,ko:K17216	ko00270,ko00920,ko01100,ko01110,ko01120,ko01130,ko01200,ko01230,map00270,map00920,map01100,map01110,map01120,map01130,map01200,map01230	cysM	hypothetical protein	Cysteine synthase	E	Cytoplasmic	No signal	CYTOPLASMIQUE	null	304	N			0	0	0	0	0	0	0	0
SAOUHSC_00422	GO:0000096,GO:0000098,GO:0003674,GO:0003824,GO:0003962,GO:0004123,GO:0006082,GO:0006520,GO:0006790,GO:0006807,GO:0008150,GO:0008152,GO:0008284,GO:0009056,GO:0009063,GO:0009987,GO:0016054,GO:0016740,GO:0016765,GO:0016829,GO:0016846,GO:0019752,GO:0042127,GO:0043418,GO:0043436,GO:0044237,GO:0044238,GO:0044248,GO:0044273,GO:0044281,GO:0044282,GO:0046395,GO:0048518,GO:0048522,GO:0050667,GO:0050789,GO:…	ko:K01739,ko:K01760,ko:K17217	ko00260,ko00270,ko00450,ko00920,ko01100,ko01110,ko01130,ko01230,map00260,map00270,map00450,map00920,map01100,map01110,map01130,map01230	mccB	trans-sulfuration enzyme family protein, putative	COG0626 Cystathionine beta-lyases cystathionine gamma-synthases	E	Cytoplasmic	No signal	CYTOPLASMIQUE	null	380	N			1	1	1	1	1	0	0	0
SAOUHSC_00423		ko:K02071	ko02010,map02010	metN	hypothetical protein	Part of the ABC transporter complex MetNIQ involved in methionine import. Responsible for energy coupling to the transport system	P	CytoplasmicMembrane	No signal	CYTOPLASMIQUE	null	341	N			0	0	0	0	0	0	0	0
SAOUHSC_00424		ko:K02072	ko02010,map02010		ABC transporter, permease protein, putative	ABC transporter permease	P	CytoplasmicMembrane	TM segment	MEMBRANE	null	219	N			0	0	0	0	0	0	0	0
SAOUHSC_00426		ko:K02073	ko02010,map02010	metQ	ABC transporter, substrate-binding protein, putative	Belongs to the nlpA lipoprotein family	P	CytoplasmicMembrane	Lipo signal peptide	PSE	E	280	Y			0	0	0	0	1	1	1	1
SAOUHSC_00427		ko:K19220,ko:K19223,ko:K19224,ko:K22409		sle1	autolysin precursor, putative	Peptidoglycan hydrolase involved in the splitting of the septum during cell division	M	Cellwall	Sec signal	PSE	R	334	N			1	1	1	1	1	1	0	0
SAOUHSC_00428					hypothetical protein		NP	CytoplasmicMembrane	TM segment	MEMBRANE	null	89	N			1	1	1	1	0	0	0	0
SAOUHSC_00429		ko:K00876,ko:K03574,ko:K06966	ko00230,ko00240,ko00983,ko01100,map00230,map00240,map00983,map01100	utp1	MutT/nudix family protein, putative	COG0494 NTP pyrophosphohydrolases including oxidative damage repair enzymes	L	Cytoplasmic	No signal	CYTOPLASMIQUE	null	131	N			0	0	0	0	0	0	0	0
SAOUHSC_00430		ko:K03789			hypothetical protein	acetyltransferase GNAT family	K	Unknown	No signal	CYTOPLASMIQUE	null	161	N			0	0	0	0	0	0	0	0
SAOUHSC_00431				yibF	hypothetical protein	YibE F-like protein	S	CytoplasmicMembrane	TM segment	MEMBRANE	null	260	N			0	0	0	0	0	0	0	0
SAOUHSC_00433_mut				yibE	hypothetical protein	YibE F-like protein	S	CytoplasmicMembrane	TM segment	PSE	N	370	N			0	0	0	0	0	0	0	0
SAOUHSC_00434		ko:K15545		gltC	LysR family transcriptional regulator	Transcriptional regulator	K	Cytoplasmic	No signal	CYTOPLASMIQUE	null	294	N			0	0	0	0	0	0	0	0
SAOUHSC_00435	GO:0003674,GO:0003824,GO:0005575,GO:0005622,GO:0005623,GO:0005737,GO:0005829,GO:0005886,GO:0006082,GO:0006520,GO:0006536,GO:0006537,GO:0006541,GO:0006807,GO:0008150,GO:0008152,GO:0008652,GO:0009058,GO:0009064,GO:0009084,GO:0009987,GO:0015930,GO:0016020,GO:0016053,GO:0016491,GO:0016638,GO:0019676,GO:0019740,GO:0019752,GO:0040007,GO:0043436,GO:0043648,GO:0043650,GO:0044237,GO:0044238,GO:0044249,GO:…	ko:K00265,ko:K00284	ko00250,ko00630,ko00910,ko01100,ko01110,ko01120,ko01130,ko01230,map00250,map00630,map00910,map01100,map01110,map01120,map01130,map01230	gltB	glutamate synthase, large subunit, putative	Glutamate synthase	E	CytoplasmicMembrane	No signal	CYTOPLASMIQUE	null	1499	N			0	0	0	0	0	0	0	0
SAOUHSC_00436	GO:0005575,GO:0005622,GO:0005623,GO:0005737,GO:0005829,GO:0005886,GO:0008150,GO:0016020,GO:0040007,GO:0044424,GO:0044444,GO:0044464,GO:0071944	ko:K00266	ko00250,ko00910,ko01100,ko01110,ko01120,ko01130,ko01230,map00250,map00910,map01100,map01110,map01120,map01130,map01230	gltD	glutamate synthase subunit beta	glutamate synthase	C	Cytoplasmic	No signal	CYTOPLASMIQUE	null	487	N			0	0	0	0	0	0	0	0
SAOUHSC_00437	GO:0003674,GO:0003824,GO:0005215,GO:0005575,GO:0005623,GO:0005886,GO:0006810,GO:0008150,GO:0008643,GO:0009401,GO:0015144,GO:0015766,GO:0015771,GO:0015772,GO:0016020,GO:0016740,GO:0016772,GO:0016773,GO:0022804,GO:0022857,GO:0034219,GO:0044464,GO:0051179,GO:0051234,GO:0055085,GO:0071702,GO:0071944,GO:0090563,GO:0090588,GO:0090589	ko:K02749,ko:K02750,ko:K02790,ko:K02791,ko:K02803,ko:K02804,ko:K02809,ko:K02810,ko:K02818,ko:K02819,ko:K20116,ko:K20117,ko:K20118	ko00010,ko00500,ko00520,ko02060,map00010,map00500,map00520,map02060	treP	hypothetical protein	PTS system	G	CytoplasmicMembrane	No signal	MEMBRANE	null	475	N			1	1	1	1	1	1	1	1
SAOUHSC_00438	GO:0003674,GO:0003824,GO:0004553,GO:0005575,GO:0005622,GO:0005623,GO:0005737,GO:0005829,GO:0005975,GO:0005984,GO:0005991,GO:0005993,GO:0006950,GO:0006974,GO:0008150,GO:0008152,GO:0008788,GO:0009056,GO:0009311,GO:0009313,GO:0009987,GO:0015927,GO:0016052,GO:0016787,GO:0016798,GO:0033554,GO:0044237,GO:0044238,GO:0044248,GO:0044262,GO:0044275,GO:0044424,GO:0044444,GO:0044464,GO:0046352,GO:0050896,GO:…	ko:K01226	ko00500,map00500	treC	alpha amylase family protein, putative	Alpha-amylase domain	G	Cytoplasmic	No signal	CYTOPLASMIQUE	null	546	N			1	1	1	1	0	0	0	0
SAOUHSC_00439		ko:K03486,ko:K03489,ko:K03710		treR	hypothetical protein	trehalose operon transcriptional repressor	K	Cytoplasmic	No signal	CYTOPLASMIQUE	null	242	N			0	0	0	0	0	0	0	0
SAOUHSC_00440_miss					hypothetical protein		NP	Unknown	No signal	CYTOPLASMIQUE	null	33	N			0	0	0	0	0	0	0	0
SAOUHSC_00441		ko:K03824		Z012_06855	hypothetical protein	(GNAT) family	S	Cytoplasmic	No signal	CYTOPLASMIQUE	null	174	N			0	0	0	0	0	0	0	0
SAOUHSC_00442_mut	GO:0006139,GO:0006259,GO:0006260,GO:0006261,GO:0006725,GO:0006807,GO:0008150,GO:0008152,GO:0009058,GO:0009059,GO:0009987,GO:0034641,GO:0034645,GO:0043170,GO:0044237,GO:0044238,GO:0044249,GO:0044260,GO:0046483,GO:0071704,GO:0090304,GO:1901360,GO:1901576	ko:K02341,ko:K02343	ko00230,ko00240,ko01100,ko03030,ko03430,ko03440,map00230,map00240,map01100,map03030,map03430,map03440	dnaX	DNA polymerase III, gamma and tau subunits, putative	DNA polymerase III is a complex, multichain enzyme responsible for most of the replicative synthesis in bacteria. This DNA polymerase also exhibits 3' to 5' exonuclease activity	L	Cytoplasmic	No signal	CYTOPLASMIQUE	null	565	N			1	1	1	1	0	0	0	0
SAOUHSC_00444		ko:K09747		yaaK	hypothetical protein	Binds to DNA and alters its conformation. May be involved in regulation of gene expression, nucleoid organization and DNA protection	S	Unknown	No signal	CYTOPLASMIQUE	null	105	N			1	1	1	1	0	0	0	0
SAOUHSC_00445	GO:0000731,GO:0006139,GO:0006259,GO:0006281,GO:0006302,GO:0006310,GO:0006725,GO:0006807,GO:0006950,GO:0006974,GO:0008150,GO:0008152,GO:0009058,GO:0009059,GO:0009314,GO:0009411,GO:0009416,GO:0009628,GO:0009987,GO:0018130,GO:0019438,GO:0033554,GO:0034641,GO:0034645,GO:0034654,GO:0043170,GO:0044237,GO:0044238,GO:0044249,GO:0044260,GO:0044271,GO:0046483,GO:0050896,GO:0051716,GO:0071704,GO:0071897,GO:…	ko:K06187	ko03440,map03440	recR	recombination protein RecR	May play a role in DNA repair. It seems to be involved in an RecBC-independent recombinational process of DNA repair. It may act with RecF and RecO	L	Cytoplasmic	No signal	CYTOPLASMIQUE	null	198	N			0	0	0	0	0	0	0	0
SAOUHSC_00446_miss					hypothetical protein		NP	Unknown	No signal	CYTOPLASMIQUE	null	32	N			0	0	0	0	0	0	0	0
SAOUHSC_00450		ko:K01582,ko:K01583,ko:K01585	ko00310,ko00330,ko00960,ko01100,ko01110,map00310,map00330,map00960,map01100,map01110	speA	Orn/Lys/Arg decarboxylase, putative	Orn Lys Arg decarboxylase	E	Cytoplasmic	No signal	CYTOPLASMIQUE	null	445	N			0	0	0	0	0	0	0	0
SAOUHSC_00451	GO:0003674,GO:0003824,GO:0004798,GO:0005575,GO:0005622,GO:0005623,GO:0005737,GO:0006139,GO:0006220,GO:0006221,GO:0006227,GO:0006233,GO:0006235,GO:0006725,GO:0006753,GO:0006793,GO:0006796,GO:0006807,GO:0008150,GO:0008152,GO:0009041,GO:0009058,GO:0009117,GO:0009123,GO:0009132,GO:0009133,GO:0009138,GO:0009139,GO:0009141,GO:0009142,GO:0009147,GO:0009148,GO:0009165,GO:0009186,GO:0009189,GO:0009196,GO:…	ko:K00943	ko00240,ko01100,map00240,map01100	tmk	thymidylate kinase	Phosphorylation of dTMP to form dTDP in both de novo and salvage pathways of dTTP synthesis	F	Cytoplasmic	No signal	CYTOPLASMIQUE	null	205	N			1	1	1	1	0	0	0	0
SAOUHSC_00452				yaaQ	hypothetical protein	Cyclic-di-AMP receptor	S	Unknown	No signal	CYTOPLASMIQUE	null	109	N			0	0	0	0	0	0	0	0
SAOUHSC_00453_miss					hypothetical protein		NP	Unknown	No signal	CYTOPLASMIQUE	null	58	N			0	0	0	0	0	0	0	0
SAOUHSC_00454_mut		ko:K02341	ko00230,ko00240,ko01100,ko03030,ko03430,ko03440,map00230,map00240,map01100,map03030,map03430,map03440	holB	DNA polymerase III, delta prime subunit, putative	DNA polymerase III	L	Cytoplasmic	No signal	CYTOPLASMIQUE	null	308	N			0	0	0	0	0	0	0	0
SAOUHSC_00455	GO:0005575,GO:0005622,GO:0005623,GO:0005737,GO:0044424,GO:0044464			yaaT	hypothetical protein	Signal peptidase	S	Cytoplasmic	No signal	CYTOPLASMIQUE	null	267	N			0	0	0	0	0	0	0	0
SAOUHSC_00456	GO:0003674,GO:0005488,GO:0005515,GO:0042802			yabA	DNA replication intiation control protein YabA	Involved in initiation control of chromosome replication	L	Cytoplasmic	No signal	CYTOPLASMIQUE	null	115	N			0	0	0	0	0	0	0	0
SAOUHSC_00457	GO:0003674,GO:0003824,GO:0005575,GO:0005622,GO:0005623,GO:0005737,GO:0005829,GO:0008150,GO:0008152,GO:0008168,GO:0008757,GO:0016740,GO:0016741,GO:0032259,GO:0044424,GO:0044444,GO:0044464	ko:K07461,ko:K15460		yabB	hypothetical protein	Methyltransferase small domain	S	Cytoplasmic	No signal	CYTOPLASMIQUE	null	241	N			0	0	0	0	0	0	0	0
SAOUHSC_00458		ko:K07461		yazA	hypothetical protein	endonuclease containing a URI domain	L	Cytoplasmic	No signal	CYTOPLASMIQUE	null	82	N			0	0	0	0	0	0	0	0
SAOUHSC_00459	GO:0000154,GO:0000451,GO:0000453,GO:0001510,GO:0003674,GO:0003824,GO:0005575,GO:0005623,GO:0005886,GO:0006139,GO:0006364,GO:0006396,GO:0006725,GO:0006807,GO:0008150,GO:0008152,GO:0008168,GO:0008171,GO:0008173,GO:0008649,GO:0008757,GO:0009451,GO:0009987,GO:0010467,GO:0016020,GO:0016070,GO:0016072,GO:0016434,GO:0016740,GO:0016741,GO:0022613,GO:0031167,GO:0032259,GO:0034470,GO:0034641,GO:0034660,GO:…	ko:K07056		rsmI	hypothetical protein	Catalyzes the 2'-O-methylation of the ribose of cytidine 1402 (C1402) in 16S rRNA	H	Cytoplasmic	No signal	CYTOPLASMIQUE	null	279	N			0	0	0	1	0	0	0	0
SAOUHSC_00460_miss					hypothetical protein		NP	CytoplasmicMembrane	No signal	CYTOPLASMIQUE	null	51	N			0	0	0	0	0	0	0	0
SAOUHSC_00461	GO:0003674,GO:0003824,GO:0004812,GO:0004825,GO:0005575,GO:0005622,GO:0005623,GO:0005737,GO:0005886,GO:0006082,GO:0006139,GO:0006399,GO:0006412,GO:0006418,GO:0006431,GO:0006518,GO:0006520,GO:0006725,GO:0006807,GO:0008150,GO:0008152,GO:0009058,GO:0009059,GO:0009987,GO:0010467,GO:0016020,GO:0016070,GO:0016874,GO:0016875,GO:0019538,GO:0019752,GO:0034641,GO:0034645,GO:0034660,GO:0040007,GO:0043038,GO:…	ko:K01874,ko:K01890,ko:K06878	ko00450,ko00970,map00450,map00970	metS	methionyl-tRNA synthetase	Is required not only for elongation of protein synthesis but also for the initiation of all mRNA translation through initiator tRNA(fMet) aminoacylation	J	Cytoplasmic	No signal	CYTOPLASMIQUE	null	657	N			1	1	1	1	0	0	0	0
SAOUHSC_00462		ko:K03424		tatD	hypothetical protein	Deoxyribonuclease	L	Cytoplasmic	No signal	CYTOPLASMIQUE	null	257	N			0	0	0	0	0	0	0	0
SAOUHSC_00463	GO:0003674,GO:0003824,GO:0004518,GO:0004519,GO:0004521,GO:0004540,GO:0006139,GO:0006364,GO:0006396,GO:0006725,GO:0006807,GO:0008150,GO:0008152,GO:0009987,GO:0010467,GO:0016070,GO:0016072,GO:0016787,GO:0016788,GO:0016891,GO:0016893,GO:0022613,GO:0034470,GO:0034641,GO:0034660,GO:0042254,GO:0043170,GO:0043822,GO:0044085,GO:0044237,GO:0044238,GO:0046483,GO:0071704,GO:0071840,GO:0090304,GO:0090305,GO:…	ko:K05985		rnmV	hypothetical protein	Required for correct processing of both the 5' and 3' ends of 5S rRNA precursor. Cleaves both sides of a double-stranded region yielding mature 5S rRNA in one step	J	Cytoplasmic	No signal	CYTOPLASMIQUE	null	178	N			0	0	0	0	0	0	0	0
SAOUHSC_00464	GO:0000154,GO:0000179,GO:0001510,GO:0003674,GO:0003824,GO:0005575,GO:0005622,GO:0005623,GO:0005737,GO:0006139,GO:0006364,GO:0006396,GO:0006725,GO:0006807,GO:0008150,GO:0008152,GO:0008168,GO:0008170,GO:0008173,GO:0008649,GO:0008757,GO:0009451,GO:0009987,GO:0010467,GO:0016070,GO:0016072,GO:0016433,GO:0016740,GO:0016741,GO:0022613,GO:0031167,GO:0032259,GO:0034470,GO:0034641,GO:0034660,GO:0042254,GO:…	ko:K02528		ksgA	dimethyladenosine transferase	Specifically dimethylates two adjacent adenosines (A1518 and A1519) in the loop of a conserved hairpin near the 3'-end of 16S rRNA in the 30S particle. May play a critical role in biogenesis of 30S subunits	J	Cytoplasmic	No signal	CYTOPLASMIQUE	null	297	N			1	1	1	1	0	0	0	0
SAOUHSC_00465				veg	hypothetical protein	Biofilm formation stimulator VEG	S	Cytoplasmic	No signal	CYTOPLASMIQUE	null	87	N			1	1	0	0	0	0	0	0
SAOUHSC_00466	GO:0000166,GO:0003674,GO:0003824,GO:0005488,GO:0005524,GO:0006629,GO:0006720,GO:0006793,GO:0006796,GO:0008144,GO:0008150,GO:0008152,GO:0008299,GO:0008610,GO:0009058,GO:0009987,GO:0016301,GO:0016310,GO:0016740,GO:0016772,GO:0016773,GO:0017076,GO:0030554,GO:0032553,GO:0032555,GO:0032559,GO:0035639,GO:0036094,GO:0040007,GO:0043167,GO:0043168,GO:0044237,GO:0044238,GO:0044249,GO:0044255,GO:0050515,GO:…	ko:K00919,ko:K02528,ko:K16924	ko00900,ko01100,ko01110,ko01130,map00900,map01100,map01110,map01130	ipk	4-diphosphocytidyl-2-C-methyl-D-erythritol kinase	Catalyzes the phosphorylation of the position 2 hydroxy group of 4-diphosphocytidyl-2C-methyl-D-erythritol	I	Unknown	No signal	CYTOPLASMIQUE	null	282	N			0	0	0	0	0	0	0	0
SAOUHSC_00467		ko:K00759,ko:K09685	ko00230,ko01100,map00230,map01100	purR	pur operon repressor	pur operon repressor	F	Cytoplasmic	No signal	CYTOPLASMIQUE	null	274	N			1	1	1	1	1	0	0	0
SAOUHSC_00468	GO:0003674,GO:0003824,GO:0006082,GO:0006629,GO:0006631,GO:0006633,GO:0008150,GO:0008152,GO:0008610,GO:0009058,GO:0009987,GO:0016053,GO:0016787,GO:0019239,GO:0019752,GO:0032787,GO:0043436,GO:0044237,GO:0044238,GO:0044249,GO:0044255,GO:0044281,GO:0044283,GO:0046360,GO:0046361,GO:0046394,GO:0046459,GO:0051790,GO:0071704,GO:0072330,GO:1901576	ko:K09022		yabJ	hypothetical protein	translation initiation inhibitor, yjgF family	J	Cytoplasmic	No signal	CYTOPLASMIQUE	null	126	N			0	0	0	0	0	0	0	0
SAOUHSC_00469	GO:0000003,GO:0008150,GO:0019954,GO:0030436,GO:0032502,GO:0043934	ko:K06412		spoVG	regulatory protein SpoVG	Could be involved in septation	D	Cytoplasmic	No signal	CYTOPLASMIQUE	null	100	N			1	1	1	1	0	0	0	0
SAOUHSC_00470_miss					hypothetical protein		NP	Unknown	No signal	CYTOPLASMIQUE	null	43	N			0	0	0	0	0	0	0	0
SAOUHSC_00471	GO:0000270,GO:0000271,GO:0000287,GO:0003674,GO:0003824,GO:0003977,GO:0005488,GO:0005975,GO:0005976,GO:0006022,GO:0006023,GO:0006024,GO:0006629,GO:0006807,GO:0008080,GO:0008150,GO:0008152,GO:0008610,GO:0008653,GO:0009058,GO:0009059,GO:0009103,GO:0009252,GO:0009273,GO:0009987,GO:0016051,GO:0016407,GO:0016410,GO:0016740,GO:0016746,GO:0016747,GO:0016772,GO:0016779,GO:0019134,GO:0022610,GO:0030203,GO:…	ko:K04042,ko:K11528	ko00520,ko01100,ko01130,map00520,map01100,map01130	glmU	UDP-N-acetylglucosamine pyrophosphorylase	Catalyzes the last two sequential reactions in the de novo biosynthetic pathway for UDP-N-acetylglucosamine (UDP- GlcNAc). The C-terminal domain catalyzes the transfer of acetyl group from acetyl coenzyme A to glucosamine-1-phosphate (GlcN-1-P) to produce N-acetylglucosamine-1-phosphate (GlcNAc-1-P), which is converted into UDP-GlcNAc by the transfer of uridine 5- monophosphate (from uridine 5-tr…	M	Cytoplasmic	No signal	CYTOPLASMIQUE	null	450	N			1	1	1	1	0	0	0	0
SAOUHSC_00472		ko:K00948	ko00030,ko00230,ko01100,ko01110,ko01120,ko01130,ko01200,ko01230,map00030,map00230,map01100,map01110,map01120,map01130,map01200,map01230	prs	ribose-phosphate pyrophosphokinase, putative	Involved in the biosynthesis of the central metabolite phospho-alpha-D-ribosyl-1-pyrophosphate (PRPP) via the transfer of pyrophosphoryl group from ATP to 1-hydroxyl of ribose-5-phosphate (Rib-5-P)	F	Cytoplasmic	No signal	CYTOPLASMIQUE	null	321	N			1	1	1	1	0	0	0	0
SAOUHSC_00473_miss					hypothetical protein		NP	Unknown	No signal	CYTOPLASMIQUE	null	36	N			0	0	0	0	0	0	0	0
SAOUHSC_00474	GO:0003674,GO:0003676,GO:0003723,GO:0005488,GO:0005575,GO:0005622,GO:0005623,GO:0005737,GO:0005829,GO:0005840,GO:0006412,GO:0006518,GO:0006807,GO:0008097,GO:0008150,GO:0008152,GO:0009058,GO:0009059,GO:0009987,GO:0010467,GO:0015934,GO:0019538,GO:0019843,GO:0022625,GO:0022626,GO:0032991,GO:0034641,GO:0034645,GO:0043043,GO:0043170,GO:0043226,GO:0043228,GO:0043229,GO:0043232,GO:0043603,GO:0043604,GO:…	ko:K02897	ko03010,map03010	rplY	50S ribosomal protein L25/general stress protein Ctc	This is one of the proteins that binds to the 5S RNA in the ribosome where it forms part of the central protuberance	J	Cytoplasmic	No signal	CYTOPLASMIQUE	null	217	N			1	1	1	1	0	0	0	1
SAOUHSC_00475	GO:0003674,GO:0003824,GO:0004045,GO:0005575,GO:0005623,GO:0005886,GO:0008150,GO:0016020,GO:0016787,GO:0016788,GO:0040007,GO:0044464,GO:0052689,GO:0071944,GO:0140098,GO:0140101	ko:K01056		pth	peptidyl-tRNA hydrolase	The natural substrate for this enzyme may be peptidyl- tRNAs which drop off the ribosome during protein synthesis	J	Cytoplasmic	No signal	CYTOPLASMIQUE	null	190	N			0	0	1	1	0	0	0	0
SAOUHSC_00477		ko:K03723	ko03420,map03420	mfd	transcription-repair coupling factor	Couples transcription and DNA repair by recognizing RNA polymerase (RNAP) stalled at DNA lesions. Mediates ATP-dependent release of RNAP and its truncated transcript from the DNA, and recruitment of nucleotide excision repair machinery to the damaged site	L	Cytoplasmic	No signal	CYTOPLASMIQUE	null	1168	N			1	1	1	1	0	0	0	0
SAOUHSC_00479	GO:0005575,GO:0005623,GO:0005886,GO:0016020,GO:0044464,GO:0071944	ko:K03328,ko:K06409		yabM	hypothetical protein	COG2244 Membrane protein involved in the export of O-antigen and teichoic acid	S	CytoplasmicMembrane	TM segment	MEMBRANE	null	508	N			0	0	0	0	0	0	0	0
SAOUHSC_00480	GO:0003674,GO:0003824,GO:0006139,GO:0006163,GO:0006195,GO:0006203,GO:0006213,GO:0006220,GO:0006244,GO:0006725,GO:0006753,GO:0006793,GO:0006796,GO:0006807,GO:0008150,GO:0008152,GO:0009056,GO:0009058,GO:0009116,GO:0009117,GO:0009119,GO:0009141,GO:0009143,GO:0009144,GO:0009146,GO:0009147,GO:0009149,GO:0009151,GO:0009155,GO:0009164,GO:0009166,GO:0009199,GO:0009200,GO:0009203,GO:0009204,GO:0009208,GO:…	ko:K02428,ko:K02499,ko:K04765	ko00230,ko00240,ko00760,ko00770,ko01100,map00230,map00240,map00760,map00770,map01100	mazG	hypothetical protein	COG3956 Protein containing tetrapyrrole methyltransferase domain and MazG-like	S	Cytoplasmic	No signal	CYTOPLASMIQUE	null	397	N			1	1	1	1	0	0	0	0
SAOUHSC_00481	GO:0008150,GO:0040007			yabO	hypothetical protein	COG1188 Ribosome-associated heat shock protein implicated in the recycling of the 50S subunit (S4 paralog)	J	Cytoplasmic	No signal	CYTOPLASMIQUE	null	87	N			0	0	0	0	0	0	0	0
SAOUHSC_00482		ko:K05589,ko:K13052		divIC	hypothetical protein	Cell-division initiation protein	D	Cellwall	TM segment	PSE	C	130	N			1	0	0	0	1	1	1	1
SAOUHSC_00483		ko:K07570,ko:K07571		yabR	hypothetical protein	RNA binding protein, contains ribosomal protein S1 domain	J	Cytoplasmic	No signal	CYTOPLASMIQUE	null	133	N			1	1	1	1	0	0	0	0
SAOUHSC_00484		ko:K04075,ko:K15780	ko00230,ko01100,ko01110,map00230,map01100,map01110	tilS	hypothetical protein	Ligates lysine onto the cytidine present at position 34 of the AUA codon-specific tRNA(Ile) that contains the anticodon CAU, in an ATP-dependent manner. Cytidine is converted to lysidine, thus changing the amino acid specificity of the tRNA from methionine to isoleucine	D	Cytoplasmic	No signal	CYTOPLASMIQUE	null	431	N			0	0	0	0	0	0	0	0
SAOUHSC_00485	GO:0005575,GO:0005622,GO:0005623,GO:0005737,GO:0044424,GO:0044464	ko:K00760,ko:K15780	ko00230,ko00983,ko01100,ko01110,map00230,map00983,map01100,map01110	hpt	hypoxanthine phosphoribosyltransferase	Belongs to the purine pyrimidine phosphoribosyltransferase family	F	Cytoplasmic	No signal	CYTOPLASMIQUE	null	179	N			1	1	1	1	1	1	1	1
SAOUHSC_00486	GO:0003674,GO:0003824,GO:0004176,GO:0006508,GO:0006807,GO:0008150,GO:0008152,GO:0008233,GO:0008237,GO:0016462,GO:0016787,GO:0016817,GO:0016818,GO:0016887,GO:0017111,GO:0019538,GO:0042623,GO:0043170,GO:0044238,GO:0070011,GO:0071704,GO:0140096,GO:1901564	ko:K03798		ftsH	hypothetical protein	Acts as a processive, ATP-dependent zinc metallopeptidase for both cytoplasmic and membrane proteins. Plays a role in the quality control of integral membrane proteins	O	CytoplasmicMembrane	TM segment	PSE	C	697	N			1	1	1	1	1	1	1	1
SAOUHSC_00487	GO:0003674,GO:0005488,GO:0005515,GO:0005575,GO:0005622,GO:0005623,GO:0005737,GO:0005829,GO:0006457,GO:0006950,GO:0006979,GO:0008150,GO:0008270,GO:0009266,GO:0009408,GO:0009628,GO:0009987,GO:0031647,GO:0036506,GO:0042026,GO:0042802,GO:0043167,GO:0043169,GO:0044183,GO:0044424,GO:0044444,GO:0044464,GO:0046872,GO:0046914,GO:0050896,GO:0065007,GO:0065008	ko:K04083		hslO	Hsp33-like chaperonin	Redox regulated molecular chaperone. Protects both thermally unfolding and oxidatively damaged proteins from irreversible aggregation. Plays an important role in the bacterial defense system toward oxidative stress	O	Cytoplasmic	No signal	CYTOPLASMIQUE	null	293	N			1	1	1	1	0	0	0	0
SAOUHSC_00488	GO:0000096,GO:0000097,GO:0000098,GO:0003674,GO:0003824,GO:0004122,GO:0004124,GO:0005488,GO:0005515,GO:0005575,GO:0005622,GO:0005623,GO:0005737,GO:0006082,GO:0006520,GO:0006534,GO:0006535,GO:0006555,GO:0006563,GO:0006790,GO:0006807,GO:0008134,GO:0008144,GO:0008150,GO:0008152,GO:0008284,GO:0008652,GO:0009056,GO:0009058,GO:0009063,GO:0009066,GO:0009068,GO:0009069,GO:0009070,GO:0009087,GO:0009987,GO:…	ko:K01738	ko00270,ko00920,ko01100,ko01110,ko01120,ko01130,ko01200,ko01230,map00270,map00920,map01100,map01110,map01120,map01130,map01200,map01230	cysK	hypothetical protein	Belongs to the cysteine synthase cystathionine beta- synthase family	E	Cytoplasmic	No signal	CYTOPLASMIQUE	null	310	N			1	1	1	1	0	1	0	0
SAOUHSC_00489	GO:0003674,GO:0003824,GO:0004156,GO:0005575,GO:0005622,GO:0005623,GO:0005737,GO:0005829,GO:0006082,GO:0006575,GO:0006725,GO:0006732,GO:0006760,GO:0006807,GO:0008150,GO:0008152,GO:0009058,GO:0009108,GO:0009396,GO:0009987,GO:0016053,GO:0016740,GO:0016765,GO:0018130,GO:0019438,GO:0019752,GO:0034641,GO:0042398,GO:0042558,GO:0042559,GO:0043436,GO:0043603,GO:0043604,GO:0044237,GO:0044249,GO:0044271,GO:…	ko:K00796,ko:K13941	ko00790,ko01100,map00790,map01100	folP	dihydropteroate synthase	Catalyzes the condensation of para-aminobenzoate (pABA) with 6-hydroxymethyl-7,8-dihydropterin diphosphate (DHPt-PP) to form 7,8-dihydropteroate (H2Pte), the immediate precursor of folate derivatives	H	Cytoplasmic	No signal	CYTOPLASMIQUE	null	267	N			1	0	1	1	0	0	0	0
SAOUHSC_00490		ko:K00796,ko:K00950,ko:K01633,ko:K13940	ko00790,ko01100,map00790,map01100	folB	dihydroneopterin aldolase	Catalyzes the conversion of 7,8-dihydroneopterin to 6- hydroxymethyl-7,8-dihydropterin	H	Cytoplasmic	No signal	CYTOPLASMIQUE	null	121	N			1	1	1	0	0	0	0	0
SAOUHSC_00491		ko:K00796,ko:K00950,ko:K01495,ko:K01633,ko:K13940,ko:K17488	ko00790,ko01100,map00790,map01100	folK	2-amino-4-hydroxy-6- hydroxymethyldihydropteridine pyrophosphokinase	7,8-dihydro-6-hydroxymethylpterin-pyrophosphokinase (HPPK)	H	Cytoplasmic	No signal	CYTOPLASMIQUE	null	158	N			0	0	0	0	0	0	0	0
SAOUHSC_00492_miss					hypothetical protein		NP	Extracellular	No signal	CYTOPLASMIQUE	null	30	N			0	0	0	0	0	0	0	0
SAOUHSC_00493	GO:0005575,GO:0005622,GO:0005623,GO:0005737,GO:0044424,GO:0044464	ko:K04567	ko00970,map00970	lysS	lysyl-tRNA synthetase	Belongs to the class-II aminoacyl-tRNA synthetase family	J	Cytoplasmic	No signal	CYTOPLASMIQUE	null	495	N			1	1	1	1	1	1	1	1
SAOUHSC_00497		ko:K00375		gabR	hypothetical protein	Transcriptional regulator	K	Cytoplasmic	No signal	CYTOPLASMIQUE	null	460	N			0	0	0	0	0	0	0	0
SAOUHSC_00499	GO:0003674,GO:0003824,GO:0005488,GO:0005515,GO:0005575,GO:0005623,GO:0005886,GO:0006081,GO:0006725,GO:0006732,GO:0006766,GO:0006767,GO:0006793,GO:0006796,GO:0006807,GO:0008150,GO:0008152,GO:0009058,GO:0009108,GO:0009110,GO:0009987,GO:0016020,GO:0016829,GO:0016840,GO:0016843,GO:0017144,GO:0018130,GO:0019438,GO:0019637,GO:0034641,GO:0040007,GO:0042364,GO:0042802,GO:0042816,GO:0042819,GO:0042822,GO:…	ko:K06215	ko00750,map00750	pdxS	pyridoxal biosynthesis lyase PdxS	Catalyzes the formation of pyridoxal 5'-phosphate from ribose 5-phosphate (RBP), glyceraldehyde 3-phosphate (G3P) and ammonia. The ammonia is provided by the PdxT subunit. Can also use ribulose 5-phosphate and dihydroxyacetone phosphate as substrates, resulting from enzyme-catalyzed isomerization of RBP and G3P, respectively	H	Cytoplasmic	No signal	CYTOPLASMIQUE	null	295	N			1	1	1	1	1	1	1	1
SAOUHSC_00500	GO:0003674,GO:0003824,GO:0005488,GO:0005515,GO:0005575,GO:0005622,GO:0005623,GO:0005737,GO:0005829,GO:0006081,GO:0006725,GO:0006732,GO:0006766,GO:0006767,GO:0006793,GO:0006796,GO:0006807,GO:0006950,GO:0006974,GO:0007154,GO:0008150,GO:0008152,GO:0008614,GO:0009058,GO:0009108,GO:0009110,GO:0009432,GO:0009605,GO:0009987,GO:0009991,GO:0016829,GO:0016840,GO:0016843,GO:0017144,GO:0018130,GO:0019438,GO:…	ko:K08681	ko00750,map00750	pdxT	glutamine amidotransferase subunit PdxT	Catalyzes the hydrolysis of glutamine to glutamate and ammonia as part of the biosynthesis of pyridoxal 5'-phosphate. The resulting ammonia molecule is channeled to the active site of PdxS	F	Cytoplasmic	No signal	CYTOPLASMIQUE	null	186	N			1	1	1	1	1	1	0	0
SAOUHSC_00501	GO:0003674,GO:0005215,GO:0005337,GO:0005575,GO:0005623,GO:0005886,GO:0005887,GO:0006810,GO:0006811,GO:0006812,GO:0008150,GO:0008324,GO:0015075,GO:0015077,GO:0015078,GO:0015212,GO:0015213,GO:0015214,GO:0015291,GO:0015293,GO:0015294,GO:0015295,GO:0015318,GO:0015506,GO:0015672,GO:0015858,GO:0015861,GO:0015862,GO:0015864,GO:0015931,GO:0015932,GO:0016020,GO:0016021,GO:0022804,GO:0022857,GO:0022890,GO:…	ko:K03317,ko:K11535,ko:K16323		nupC	hypothetical protein	Nucleoside	F	CytoplasmicMembrane	TM segment	MEMBRANE	null	404	N			1	1	1	1	1	1	1	1
SAOUHSC_00502	GO:0006950,GO:0008150,GO:0010035,GO:0010038,GO:0042221,GO:0046686,GO:0046688,GO:0050896,GO:0097501,GO:1990169,GO:1990170	ko:K03708		ctsR	hypothetical protein	Transcriptional regulator CtsR	K	Cytoplasmic	No signal	CYTOPLASMIQUE	null	153	N			1	1	1	1	0	0	0	0
SAOUHSC_00503_mut	GO:0003674,GO:0005488,GO:0005507,GO:0006950,GO:0008150,GO:0008270,GO:0010035,GO:0010038,GO:0042221,GO:0043167,GO:0043169,GO:0046686,GO:0046688,GO:0046870,GO:0046872,GO:0046914,GO:0050896,GO:0050897,GO:0097501,GO:1990169,GO:1990170	ko:K19405,ko:K19411		CP_0046	UvrB/UvrC motif-containing protein	UvrB/uvrC motif	S	Cytoplasmic	No signal	CYTOPLASMIQUE	null	188	N			0	0	0	0	0	0	0	0
SAOUHSC_00504_mut	GO:0006950,GO:0008150,GO:0010035,GO:0010038,GO:0042221,GO:0046686,GO:0046688,GO:0050896,GO:0097501,GO:1990169,GO:1990170	ko:K00933,ko:K00934,ko:K19405	ko00330,ko01100,map00330,map01100	mcsB	ATP:guanido phosphotransferase	Catalyzes the specific phosphorylation of arginine residues in proteins	E	Cytoplasmic	No signal	CYTOPLASMIQUE	null	336	N			1	1	1	1	0	0	0	0
SAOUHSC_00505	GO:0006950,GO:0008150,GO:0010035,GO:0010038,GO:0042221,GO:0046686,GO:0046688,GO:0050896,GO:0097501,GO:1990169,GO:1990170	ko:K03696	ko01100,map01100	clpC	endopeptidase, putative	ATP-dependent Clp protease, ATP-binding subunit ClpC	O	Cytoplasmic	No signal	CYTOPLASMIQUE	null	818	N			1	1	1	1	1	1	0	0
SAOUHSC_00506_miss					hypothetical protein		NP	Unknown	No signal	MEMBRANE	null	52	N			0	0	0	0	0	0	0	0
SAOUHSC_00507		ko:K04485		radA	DNA repair protein RadA	DNA-dependent ATPase involved in processing of recombination intermediates, plays a role in repairing DNA breaks. Stimulates the branch migration of RecA-mediated strand transfer reactions, allowing the 3' invading strand to extend heteroduplex DNA faster. Binds ssDNA in the presence of ADP but not other nucleotides, has ATPase activity that is stimulated by ssDNA and various branched DNA structu…	O	Cytoplasmic	No signal	CYTOPLASMIQUE	null	454	N			1	1	1	1	0	0	0	0
SAOUHSC_00508_mut	GO:0005575,GO:0005618,GO:0005623,GO:0030312,GO:0044464,GO:0071944			yacL	hypothetical protein	PIN domain	S	CytoplasmicMembrane	TM segment	MEMBRANE	null	357	N			1	1	1	1	1	1	1	1
SAOUHSC_00509	GO:0001871,GO:0003674,GO:0005488,GO:0005575,GO:0005622,GO:0005623,GO:0005737,GO:0009986,GO:0030246,GO:0030247,GO:0044424,GO:0044464,GO:2001065	ko:K01885,ko:K09698	ko00860,ko00970,ko01100,ko01110,ko01120,map00860,map00970,map01100,map01110,map01120	gltX	glutamyl-tRNA synthetase	Catalyzes the attachment of glutamate to tRNA(Glu) in a two-step reaction glutamate is first activated by ATP to form Glu-AMP and then transferred to the acceptor end of tRNA(Glu)	J	Cytoplasmic	No signal	CYTOPLASMIQUE	null	484	N			1	1	1	1	0	0	0	0
SAOUHSC_00510_mut	GO:0000096,GO:0000097,GO:0000098,GO:0003674,GO:0003824,GO:0005575,GO:0005622,GO:0005623,GO:0005737,GO:0005829,GO:0006082,GO:0006520,GO:0006534,GO:0006555,GO:0006790,GO:0006807,GO:0008150,GO:0008152,GO:0008374,GO:0008652,GO:0009001,GO:0009056,GO:0009058,GO:0009063,GO:0009066,GO:0009068,GO:0009069,GO:0009070,GO:0009087,GO:0009987,GO:0016053,GO:0016054,GO:0016407,GO:0016412,GO:0016413,GO:0016740,GO:…	ko:K00640	ko00270,ko00920,ko01100,ko01110,ko01120,ko01200,ko01230,ko05111,map00270,map00920,map01100,map01110,map01120,map01200,map01230,map05111	cysE	serine acetyltransferase, putative	Serine acetyltransferase	E	Cytoplasmic	No signal	CYTOPLASMIQUE	null	226	N			1	1	1	1	0	0	0	0
SAOUHSC_00511	GO:0000166,GO:0001871,GO:0003674,GO:0003824,GO:0004812,GO:0004817,GO:0005488,GO:0005524,GO:0005575,GO:0005622,GO:0005623,GO:0005737,GO:0005829,GO:0006082,GO:0006139,GO:0006399,GO:0006412,GO:0006418,GO:0006423,GO:0006518,GO:0006520,GO:0006725,GO:0006807,GO:0008144,GO:0008150,GO:0008152,GO:0008270,GO:0009058,GO:0009059,GO:0009986,GO:0009987,GO:0010467,GO:0016070,GO:0016874,GO:0016875,GO:0017076,GO:…	ko:K01883,ko:K15526	ko00970,map00970	cysS	cysteinyl-tRNA synthetase	Belongs to the class-I aminoacyl-tRNA synthetase family	J	Cytoplasmic	No signal	CYTOPLASMIQUE	null	466	N			1	1	1	1	0	0	0	0
SAOUHSC_00512	GO:0003674,GO:0003824,GO:0004518,GO:0004540,GO:0006139,GO:0006364,GO:0006396,GO:0006725,GO:0006807,GO:0008150,GO:0008152,GO:0009987,GO:0010467,GO:0016070,GO:0016072,GO:0016787,GO:0016788,GO:0022613,GO:0034470,GO:0034641,GO:0034660,GO:0042254,GO:0043170,GO:0044085,GO:0044237,GO:0044238,GO:0046483,GO:0071704,GO:0071840,GO:0090304,GO:0090305,GO:0090501,GO:0140098,GO:1901360	ko:K11145		mrnC	hypothetical protein	Involved in correct processing of both the 5' and 3' ends of 23S rRNA precursor. Processes 30S rRNA precursor transcript even in absence of ribonuclease 3 (Rnc)	J	Cytoplasmic	No signal	CYTOPLASMIQUE	null	134	N			0	1	1	1	0	0	0	0
SAOUHSC_00513	GO:0000154,GO:0000451,GO:0000453,GO:0001510,GO:0003674,GO:0003824,GO:0005575,GO:0005622,GO:0005623,GO:0005737,GO:0005829,GO:0006139,GO:0006364,GO:0006396,GO:0006725,GO:0006807,GO:0008150,GO:0008152,GO:0008168,GO:0008171,GO:0008173,GO:0008649,GO:0008757,GO:0009451,GO:0009987,GO:0010467,GO:0016070,GO:0016072,GO:0016435,GO:0016740,GO:0016741,GO:0022613,GO:0031167,GO:0032259,GO:0034470,GO:0034641,GO:…	ko:K03218,ko:K03437,ko:K12952		trmH	hypothetical protein	Belongs to the class IV-like SAM-binding methyltransferase superfamily. RNA methyltransferase TrmH family	J	Cytoplasmic	No signal	CYTOPLASMIQUE	null	248	N			1	1	1	1	0	0	0	0
SAOUHSC_00514		ko:K06962		yacP	hypothetical protein	RNA-binding protein containing a PIN domain	S	Cytoplasmic	No signal	CYTOPLASMIQUE	null	174	N			1	1	1	1	0	0	0	0
SAOUHSC_00515		ko:K03091		sigH	hypothetical protein	Belongs to the sigma-70 factor family	K	Cytoplasmic	No signal	CYTOPLASMIQUE	null	189	N			0	0	0	0	0	0	0	0
SAOUHSC_00516	GO:0005575,GO:0005618,GO:0005623,GO:0005886,GO:0005887,GO:0008150,GO:0016020,GO:0016021,GO:0030312,GO:0031224,GO:0031226,GO:0040007,GO:0044425,GO:0044459,GO:0044464,GO:0071944	ko:K03073	ko02024,ko03060,ko03070,map02024,map03060,map03070	secE	preprotein translocase subunit SecE	Essential subunit of the Sec protein translocation channel SecYEG. Clamps together the 2 halves of SecY. May contact the channel plug during translocation	U	CytoplasmicMembrane	TM segment	MEMBRANE	null	60	N			0	0	0	0	0	0	0	0
SAOUHSC_00517	GO:0005575,GO:0005622,GO:0005623,GO:0005737,GO:0005829,GO:0006355,GO:0008150,GO:0009889,GO:0010468,GO:0010556,GO:0019219,GO:0019222,GO:0031323,GO:0031326,GO:0044424,GO:0044444,GO:0044464,GO:0050789,GO:0050794,GO:0051171,GO:0051252,GO:0060255,GO:0065007,GO:0080090,GO:1903506,GO:2000112,GO:2001141	ko:K02601		nusG	transcription antitermination protein	Participates in transcription elongation, termination and antitermination	K	Cytoplasmic	No signal	CYTOPLASMIQUE	null	182	N			1	1	1	1	0	0	0	0
SAOUHSC_00518	GO:0000027,GO:0003674,GO:0003676,GO:0003723,GO:0003735,GO:0005198,GO:0005488,GO:0005575,GO:0005618,GO:0005622,GO:0005623,GO:0005737,GO:0005829,GO:0005840,GO:0006412,GO:0006415,GO:0006518,GO:0006807,GO:0006950,GO:0006996,GO:0007154,GO:0008150,GO:0008152,GO:0009058,GO:0009059,GO:0009267,GO:0009605,GO:0009987,GO:0009991,GO:0010467,GO:0015934,GO:0015968,GO:0016043,GO:0019538,GO:0019843,GO:0022411,GO:…	ko:K02867	ko03010,map03010	rplK	50S ribosomal protein L11	Forms part of the ribosomal stalk which helps the ribosome interact with GTP-bound translation factors	J	Cytoplasmic	No signal	CYTOPLASMIQUE	null	140	N			1	1	1	1	0	1	0	0
SAOUHSC_00519	GO:0000027,GO:0000470,GO:0003674,GO:0003676,GO:0003723,GO:0003735,GO:0005198,GO:0005488,GO:0005575,GO:0005618,GO:0005622,GO:0005623,GO:0005737,GO:0005829,GO:0005840,GO:0005886,GO:0006139,GO:0006364,GO:0006396,GO:0006412,GO:0006417,GO:0006446,GO:0006518,GO:0006725,GO:0006807,GO:0006996,GO:0008150,GO:0008152,GO:0009058,GO:0009059,GO:0009889,GO:0009890,GO:0009892,GO:0009987,GO:0010467,GO:0010468,GO:…	ko:K02863	ko03010,map03010	rplA	50S ribosomal protein L1	Binds directly to 23S rRNA. The L1 stalk is quite mobile in the ribosome, and is involved in E site tRNA release	J	Cytoplasmic	No signal	CYTOPLASMIQUE	null	230	N			1	1	1	1	1	1	1	1
SAOUHSC_00520	GO:0003674,GO:0003735,GO:0005198,GO:0005488,GO:0005575,GO:0005618,GO:0005622,GO:0005623,GO:0005737,GO:0005829,GO:0005840,GO:0005886,GO:0006412,GO:0006417,GO:0006518,GO:0006807,GO:0008150,GO:0008152,GO:0009058,GO:0009059,GO:0009889,GO:0009890,GO:0009892,GO:0009987,GO:0010467,GO:0010468,GO:0010556,GO:0010558,GO:0010605,GO:0010608,GO:0010629,GO:0015934,GO:0016020,GO:0017148,GO:0019222,GO:0019538,GO:…	ko:K02864,ko:K02935	ko03010,map03010	rplJ	50S ribosomal protein L10	Forms part of the ribosomal stalk, playing a central role in the interaction of the ribosome with GTP-bound translation factors	J	Cytoplasmic	No signal	CYTOPLASMIQUE	null	166	N			1	1	1	1	1	1	1	1
SAOUHSC_00521		ko:K02935	ko03010,map03010	rplL	50S ribosomal protein L7/L12	Forms part of the ribosomal stalk which helps the ribosome interact with GTP-bound translation factors. Is thus essential for accurate translation	J	Cytoplasmic	No signal	CYTOPLASMIQUE	null	122	N			1	1	1	1	1	1	1	1
SAOUHSC_00523	GO:0003674,GO:0003824,GO:0005575,GO:0005622,GO:0005623,GO:0005737,GO:0008150,GO:0008152,GO:0008168,GO:0008757,GO:0016740,GO:0016741,GO:0032259,GO:0044424,GO:0044464	ko:K00564		rsmC	hypothetical protein	Methyltransferase small domain	J	Cytoplasmic	No signal	CYTOPLASMIQUE	null	202	N			1	0	1	1	0	0	0	0
SAOUHSC_00524	GO:0000428,GO:0005575,GO:0005622,GO:0005623,GO:0030880,GO:0032991,GO:0044424,GO:0044464,GO:0061695,GO:1902494,GO:1990234	ko:K03043	ko00230,ko00240,ko01100,ko03020,map00230,map00240,map01100,map03020	rpoB	DNA-directed RNA polymerase subunit beta	DNA-dependent RNA polymerase catalyzes the transcription of DNA into RNA using the four ribonucleoside triphosphates as substrates	K	Cytoplasmic	No signal	CYTOPLASMIQUE	null	1183	N			1	1	1	1	1	1	1	1
SAOUHSC_00525_mut	GO:0000428,GO:0005575,GO:0005622,GO:0005623,GO:0030880,GO:0032991,GO:0044424,GO:0044464,GO:0061695,GO:1902494,GO:1990234	ko:K03046	ko00230,ko00240,ko01100,ko03020,map00230,map00240,map01100,map03020	rpoC	DNA-directed RNA polymerase subunit beta'	DNA-dependent RNA polymerase catalyzes the transcription of DNA into RNA using the four ribonucleoside triphosphates as substrates	K	Cytoplasmic	No signal	CYTOPLASMIQUE	null	1207	N			1	1	1	1	1	1	1	1
SAOUHSC_00526		ko:K07590	ko03010,map03010		putative ribosomal protein L7Ae-like	ribosomal protein	J	Unknown	No signal	CYTOPLASMIQUE	null	84	N			0	0	0	0	0	0	0	0
SAOUHSC_00527	GO:0003674,GO:0003735,GO:0005198,GO:0005575,GO:0005622,GO:0005623,GO:0005737,GO:0005840,GO:0006412,GO:0006518,GO:0006807,GO:0008150,GO:0008152,GO:0009058,GO:0009059,GO:0009987,GO:0010467,GO:0019538,GO:0032991,GO:0034641,GO:0034645,GO:0040007,GO:0043043,GO:0043170,GO:0043226,GO:0043228,GO:0043229,GO:0043232,GO:0043603,GO:0043604,GO:0044237,GO:0044238,GO:0044249,GO:0044260,GO:0044267,GO:0044271,GO:…	ko:K02950	ko03010,map03010	rpsL	30S ribosomal protein S12	Interacts with and stabilizes bases of the 16S rRNA that are involved in tRNA selection in the A site and with the mRNA backbone. Located at the interface of the 30S and 50S subunits, it traverses the body of the 30S subunit contacting proteins on the other side and probably holding the rRNA structure together. The combined cluster of proteins S8, S12 and S17 appears to hold together the shoulder…	J	Cytoplasmic	No signal	CYTOPLASMIQUE	null	137	N			1	1	1	1	1	1	1	1
SAOUHSC_00528	GO:0000028,GO:0003674,GO:0003676,GO:0003723,GO:0003729,GO:0003735,GO:0005198,GO:0005488,GO:0005575,GO:0005618,GO:0005622,GO:0005623,GO:0005737,GO:0005829,GO:0005840,GO:0005886,GO:0006412,GO:0006417,GO:0006518,GO:0006807,GO:0006996,GO:0008150,GO:0008152,GO:0009058,GO:0009059,GO:0009889,GO:0009890,GO:0009892,GO:0009987,GO:0010467,GO:0010468,GO:0010556,GO:0010558,GO:0010605,GO:0010608,GO:0010629,GO:…	ko:K02992	ko03010,map03010	rpsG	30S ribosomal protein S7	One of the primary rRNA binding proteins, it binds directly to 16S rRNA where it nucleates assembly of the head domain of the 30S subunit. Is located at the subunit interface close to the decoding center, probably blocks exit of the E-site tRNA	J	Cytoplasmic	No signal	CYTOPLASMIQUE	null	156	N			1	1	1	1	1	1	1	1
SAOUHSC_00529	GO:0003674,GO:0003676,GO:0003723,GO:0003746,GO:0005488,GO:0005575,GO:0005618,GO:0005622,GO:0005623,GO:0005737,GO:0005829,GO:0005886,GO:0006412,GO:0006414,GO:0006518,GO:0006807,GO:0008135,GO:0008150,GO:0008152,GO:0009058,GO:0009059,GO:0009987,GO:0010467,GO:0016020,GO:0019538,GO:0030312,GO:0034641,GO:0034645,GO:0040007,GO:0043043,GO:0043170,GO:0043603,GO:0043604,GO:0044237,GO:0044238,GO:0044249,GO:…	ko:K02355		fusA	elongation factor G	Catalyzes the GTP-dependent ribosomal translocation step during translation elongation. During this step, the ribosome changes from the pre-translocational (PRE) to the post- translocational (POST) state as the newly formed A-site-bound peptidyl-tRNA and P-site-bound deacylated tRNA move to the P and E sites, respectively. Catalyzes the coordinated movement of the two tRNA molecules, the mRNA and…	J	Cytoplasmic	No signal	CYTOPLASMIQUE	null	693	N			1	1	1	1	1	1	1	1
SAOUHSC_00530	GO:0005575,GO:0005622,GO:0005623,GO:0005737,GO:0044424,GO:0044464	ko:K02358		tuf	elongation factor Tu	This protein promotes the GTP-dependent binding of aminoacyl-tRNA to the A-site of ribosomes during protein biosynthesis	J	Cytoplasmic	No signal	CYTOPLASMIQUE	null	394	N			1	1	1	1	1	1	1	1
SAOUHSC_00531		ko:K01436			hypothetical protein	Peptidase dimerisation domain	E	Cytoplasmic	No signal	CYTOPLASMIQUE	null	391	N			1	1	1	1	0	0	0	0
SAOUHSC_00532	GO:0003674,GO:0003824,GO:0005488,GO:0005575,GO:0005622,GO:0005623,GO:0005737,GO:0005829,GO:0006082,GO:0006732,GO:0006766,GO:0006767,GO:0006768,GO:0006790,GO:0006807,GO:0008144,GO:0008150,GO:0008152,GO:0008710,GO:0008890,GO:0009058,GO:0009102,GO:0009108,GO:0009110,GO:0009987,GO:0016053,GO:0016407,GO:0016408,GO:0016453,GO:0016740,GO:0016746,GO:0016747,GO:0016874,GO:0017144,GO:0018130,GO:0019752,GO:…	ko:K00639,ko:K00652	ko00260,ko00780,ko01100,map00260,map00780,map01100	kbl	2-amino-3-ketobutyrate coenzyme A ligase	COG0156 7-keto-8-aminopelargonate synthetase and related enzymes	E	Cytoplasmic	No signal	CYTOPLASMIQUE	null	395	N			1	1	1	1	1	1	0	1
SAOUHSC_00533	GO:0003674,GO:0003700,GO:0003824,GO:0005575,GO:0005622,GO:0005623,GO:0005737,GO:0005829,GO:0006081,GO:0006082,GO:0006089,GO:0006139,GO:0006259,GO:0006281,GO:0006355,GO:0006464,GO:0006517,GO:0006725,GO:0006807,GO:0006950,GO:0006974,GO:0008150,GO:0008152,GO:0009056,GO:0009058,GO:0009100,GO:0009268,GO:0009438,GO:0009628,GO:0009889,GO:0009987,GO:0010033,GO:0010447,GO:0010468,GO:0010556,GO:0016053,GO:…	ko:K01807,ko:K05520,ko:K05523	ko00030,ko00620,ko00710,ko01100,ko01110,ko01120,ko01130,ko01200,ko01230,map00030,map00620,map00710,map01100,map01110,map01120,map01130,map01200,map01230	hchA	chaperone protein HchA	DJ-1/PfpI family	S	Cytoplasmic	No signal	CYTOPLASMIQUE	null	292	N			1	1	1	1	0	0	0	0
SAOUHSC_00534	GO:0003674,GO:0003824,GO:0005575,GO:0005622,GO:0005623,GO:0005737,GO:0005975,GO:0005996,GO:0006793,GO:0006796,GO:0008150,GO:0008152,GO:0008741,GO:0009056,GO:0009058,GO:0009987,GO:0016052,GO:0016301,GO:0016310,GO:0016740,GO:0016772,GO:0016773,GO:0019200,GO:0019321,GO:0019323,GO:0019566,GO:0019568,GO:0019569,GO:0019572,GO:0019637,GO:0044237,GO:0044238,GO:0044262,GO:0044281,GO:0044282,GO:0044424,GO:…	ko:K00853	ko00040,ko01100,map00040,map01100	araB	ribulokinase	Belongs to the ribulokinase family	F	Cytoplasmic	No signal	CYTOPLASMIQUE	null	545	N			0	0	0	0	0	0	0	0
SAOUHSC_00535		ko:K01709	ko00520,map00520	tdh	hypothetical protein	epimerase dehydratase family	M	Unknown	No signal	CYTOPLASMIQUE	null	321	N			1	1	1	1	0	0	0	0
SAOUHSC_00536		ko:K00826	ko00270,ko00280,ko00290,ko00770,ko01100,ko01110,ko01130,ko01210,ko01230,map00270,map00280,map00290,map00770,map01100,map01110,map01130,map01210,map01230	ilvE	branched-chain amino acid aminotransferase	Aminotransferase	E	Cytoplasmic	No signal	CYTOPLASMIQUE	null	358	N			1	1	1	1	0	0	0	0
SAOUHSC_00537_miss					hypothetical protein		NP	Unknown	No signal	CYTOPLASMIQUE	null	57	N			0	0	0	0	0	0	0	0
SAOUHSC_00538		ko:K01091,ko:K07025,ko:K11777	ko00630,ko01100,ko01110,ko01130,map00630,map01100,map01110,map01130	gph	haloacid dehalogenase-like hydrolase, putative	HAD-hyrolase-like	S	Cytoplasmic	No signal	CYTOPLASMIQUE	null	227	N			1	1	1	1	0	0	0	0
SAOUHSC_00539		ko:K15519	ko00230,ko00240,ko01100,map00230,map00240,map01100	dck	hypothetical protein	deoxynucleoside kinase	F	Cytoplasmic	No signal	CYTOPLASMIQUE	null	220	N			1	1	1	1	0	0	0	0
SAOUHSC_00540		ko:K15518,ko:K15519	ko00230,ko00240,ko01100,map00230,map00240,map01100	dgk	hypothetical protein	deoxynucleoside kinase	F	Cytoplasmic	No signal	CYTOPLASMIQUE	null	205	N			0	0	0	0	0	0	0	0
SAOUHSC_00541	GO:0002097,GO:0002100,GO:0006139,GO:0006382,GO:0006396,GO:0006399,GO:0006400,GO:0006725,GO:0006807,GO:0008033,GO:0008150,GO:0008152,GO:0009451,GO:0009987,GO:0010467,GO:0016070,GO:0016553,GO:0034470,GO:0034641,GO:0034660,GO:0043170,GO:0043412,GO:0044237,GO:0044238,GO:0046483,GO:0071704,GO:0090304,GO:1901360	ko:K01485,ko:K11991	ko00240,ko00330,ko01100,map00240,map00330,map01100	tadA	hypothetical protein	Catalyzes the deamination of adenosine to inosine at the wobble position 34 of tRNA(Arg2)	FJ	Cytoplasmic	No signal	CYTOPLASMIQUE	null	156	N			0	0	0	0	0	0	0	0
SAOUHSC_00542				ycsE	hypothetical protein	Sucrose-6F-phosphate phosphohydrolase	S	Cytoplasmic	No signal	CYTOPLASMIQUE	null	289	N			1	1	1	1	0	0	0	0
SAOUHSC_00543	GO:0000166,GO:0003674,GO:0003824,GO:0005488,GO:0005575,GO:0005622,GO:0005623,GO:0005737,GO:0005829,GO:0008150,GO:0008152,GO:0010181,GO:0016491,GO:0016645,GO:0016646,GO:0032553,GO:0036094,GO:0043167,GO:0043168,GO:0044424,GO:0044444,GO:0044464,GO:0048037,GO:0050662,GO:0052873,GO:0055114,GO:0097159,GO:0097367,GO:1901265,GO:1901363	ko:K00299	ko00740,ko00920,ko01100,map00740,map00920,map01100	azo1	hypothetical protein	Catalyzes the reductive cleavage of azo bond in aromatic azo compounds to the corresponding amines. Requires NADPH, but not NADH, as an electron donor for its activity (By similarity)	S	Unknown	No signal	CYTOPLASMIQUE	null	188	N			1	1	1	1	0	0	0	0
SAOUHSC_00544_mut	GO:0001968,GO:0003674,GO:0005488,GO:0005515,GO:0008150,GO:0044877,GO:0051704,GO:0070051,GO:0098630,GO:0098743	ko:K14192,ko:K14194,ko:K14201	ko05150,map05150	sdrC	sdrC protein, putative	protein which possibly mediates interactions of S.aureus with components of the extracellular matrix of higher eukaryotes	M	Cellwall	No signal	PSE	RN	129	N			0	0	0	0	0	0	0	0
SAOUHSC_00545_mut		ko:K14192,ko:K14194	ko05150,map05150	sdrD	sdrD protein, putative	protein which possibly mediates interactions of S.aureus with components of the extracellular matrix of higher eukaryotes	M	Cellwall	Sec signal	PSE	RN	1289	N	Ser-Asp rich fibrinogen-binding proteins	Adherence	0	0	0	0	0	0	0	0
SAOUHSC_00547		ko:K00712			hypothetical protein	Glycosyl transferases group 1	M	Cytoplasmic	No signal	CYTOPLASMIQUE	null	490	N			0	0	0	0	0	0	0	0
SAOUHSC_00548		ko:K00712			hypothetical protein	Glycosyl transferases group 1	M	Cytoplasmic	No signal	CYTOPLASMIQUE	null	496	N			1	1	1	1	0	0	0	0
SAOUHSC_00549		ko:K09007	ko00790,ko01100,map00790,map01100	folE2	putative GTP cyclohydrolase	Converts GTP to 7,8-dihydroneopterin triphosphate	S	Cytoplasmic	No signal	CYTOPLASMIQUE	null	292	N			1	1	1	1	0	0	0	0
SAOUHSC_00550		ko:K22135		bshB2	hypothetical protein	GlcNAc-PI de-N-acetylase	S	Cytoplasmic	No signal	CYTOPLASMIQUE	null	221	N			0	0	0	0	0	0	0	0
SAOUHSC_00551				yojF	hypothetical protein	Protein of unknown function (DUF1806)	S	Unknown	No signal	CYTOPLASMIQUE	null	120	N			0	0	1	1	0	0	0	0
SAOUHSC_00552	GO:0005575,GO:0005622,GO:0005623,GO:0005737,GO:0005829,GO:0044424,GO:0044444,GO:0044464	ko:K01057,ko:K02564	ko00030,ko00520,ko01100,ko01110,ko01120,ko01130,ko01200,map00030,map00520,map01100,map01110,map01120,map01130,map01200	nagB	hypothetical protein	Catalyzes the reversible isomerization-deamination of glucosamine 6-phosphate (GlcN6P) to form fructose 6-phosphate (Fru6P) and ammonium ion	G	Cytoplasmic	No signal	CYTOPLASMIQUE	null	252	N			1	1	1	1	0	0	0	0
SAOUHSC_00553	GO:0003674,GO:0003824,GO:0004590,GO:0005575,GO:0005622,GO:0005623,GO:0005737,GO:0005829,GO:0006139,GO:0006206,GO:0006207,GO:0006725,GO:0006807,GO:0008150,GO:0008152,GO:0009058,GO:0009112,GO:0009987,GO:0016829,GO:0016830,GO:0016831,GO:0018130,GO:0019856,GO:0034641,GO:0044237,GO:0044238,GO:0044249,GO:0044271,GO:0044281,GO:0044424,GO:0044444,GO:0044464,GO:0046112,GO:0046483,GO:0055086,GO:0071704,GO:…	ko:K08093	ko00030,ko00680,ko01100,ko01120,ko01200,ko01230,map00030,map00680,map01100,map01120,map01200,map01230	hxlA	hypothetical protein	Catalyzes the condensation of ribulose 5-phosphate with formaldehyde to form 3-hexulose 6-phosphate	G	Cytoplasmic	No signal	CYTOPLASMIQUE	null	210	N			1	1	1	1	0	0	0	0
SAOUHSC_00554		ko:K08094	ko00030,ko00680,ko01100,ko01120,ko01200,ko01230,map00030,map00680,map01100,map01120,map01200,map01230	hxlB	SIS domain-containing protein	SIS domain	M	Unknown	No signal	CYTOPLASMIQUE	null	182	N			1	1	1	1	0	0	0	0
SAOUHSC_00555					hydrolase, haloacid dehalogenase-like	haloacid dehalogenase-like hydrolase	S	Cytoplasmic	No signal	CYTOPLASMIQUE	null	215	N			0	0	0	0	0	0	0	0
SAOUHSC_00556		ko:K03762		proP	proline/betaine transporter, putative	proline betaine transporter	EGP	CytoplasmicMembrane	No signal	MEMBRANE	null	466	N			0	0	0	0	0	0	0	0
SAOUHSC_00557		ko:K01897	ko00061,ko00071,ko01100,ko01212,ko02024,ko03320,ko04146,ko04216,ko04714,ko04920,map00061,map00071,map01100,map01212,map02024,map03320,map04146,map04216,map04714,map04920	vraA	hypothetical protein	acyl-CoA synthetases (AMP-forming) AMP-acid ligases II	IQ	Unknown	No signal	CYTOPLASMIQUE	null	458	N			0	0	0	0	0	0	0	0
SAOUHSC_00558		ko:K00626	ko00071,ko00072,ko00280,ko00310,ko00362,ko00380,ko00620,ko00630,ko00640,ko00650,ko00720,ko00900,ko01100,ko01110,ko01120,ko01130,ko01200,ko01212,ko02020,map00071,map00072,map00280,map00310,map00362,map00380,map00620,map00630,map00640,map00650,map00720,map00900,map01100,map01110,map01120,map01130,map01200,map01212,map02020	vraB	acetyl-CoA acetyltransferase, putative	Belongs to the thiolase family	I	Cytoplasmic	No signal	CYTOPLASMIQUE	null	379	N			0	0	0	0	0	0	0	0
SAOUHSC_00559				vraC	hypothetical protein		NP	Unknown	No signal	CYTOPLASMIQUE	null	121	N			0	0	0	0	0	0	0	0
SAOUHSC_00560					hypothetical protein		NP	Cytoplasmic	No signal	CYTOPLASMIQUE	null	89	N			0	0	0	0	0	0	0	0
SAOUHSC_00561				vraX	hypothetical protein	Family of unknown function	S	Unknown	No signal	CYTOPLASMIQUE	null	55	N			0	0	0	0	0	0	0	0
SAOUHSC_00562	GO:0008150,GO:0040007	ko:K00868,ko:K00941,ko:K03147,ko:K21219	ko00730,ko00750,ko01100,map00730,map00750,map01100	thiD	phosphomethylpyrimidine kinase	Phosphomethylpyrimidine kinase	H	Unknown	No signal	CYTOPLASMIQUE	null	276	N			1	1	1	1	0	0	0	0
SAOUHSC_00564	GO:0003674,GO:0003824,GO:0004844,GO:0006139,GO:0006259,GO:0006281,GO:0006284,GO:0006285,GO:0006725,GO:0006807,GO:0006950,GO:0006974,GO:0008150,GO:0008152,GO:0009987,GO:0016787,GO:0016798,GO:0016799,GO:0019104,GO:0033554,GO:0034641,GO:0043170,GO:0044237,GO:0044238,GO:0044260,GO:0046483,GO:0050896,GO:0051716,GO:0071704,GO:0090304,GO:0097506,GO:0097510,GO:0140097,GO:1901360	ko:K03648	ko03410,ko05340,map03410,map05340	ung	uracil-DNA glycosylase	Excises uracil residues from the DNA which can arise as a result of misincorporation of dUMP residues by DNA polymerase or due to deamination of cytosine	L	Cytoplasmic	No signal	CYTOPLASMIQUE	null	218	N			0	0	1	1	0	0	0	0
SAOUHSC_00565					hypothetical protein	Family of unknown function (DUF5327)	S	Unknown	No signal	CYTOPLASMIQUE	null	126	N			0	0	0	0	0	0	0	0
SAOUHSC_00567				ywdK	hypothetical protein	membrane	S	CytoplasmicMembrane	TM segment	MEMBRANE	null	122	N			0	0	0	0	0	0	0	0
SAOUHSC_00569		ko:K03294			hypothetical protein	amino acid	E	CytoplasmicMembrane	TM segment	MEMBRANE	null	494	N			0	0	0	0	1	1	1	1
SAOUHSC_00571					hypothetical protein	Threonine/Serine exporter, ThrE	S	CytoplasmicMembrane	TM segment	MEMBRANE	null	150	N			0	0	0	0	0	0	0	0
SAOUHSC_00572_mut				thrE	hypothetical protein	Putative threonine/serine exporter	S	CytoplasmicMembrane	No signal	MEMBRANE	null	254	N			0	0	0	0	0	0	0	0
SAOUHSC_00573		ko:K00435	ko00860,ko01100,ko01110,map00860,map01100,map01110	ywfI	putative heme peroxidase	May function as heme-dependent peroxidase	C	Unknown	No signal	CYTOPLASMIQUE	null	250	N			1	1	1	1	0	0	0	0
SAOUHSC_00574		ko:K00625,ko:K02028,ko:K13788	ko00430,ko00620,ko00640,ko00680,ko00720,ko01100,ko01120,ko01200,map00430,map00620,map00640,map00680,map00720,map01100,map01120,map01200	eutD	phosphotransacetylase	phosphate acetyltransferase activity	C	Cytoplasmic	No signal	CYTOPLASMIQUE	null	328	N			1	1	1	1	0	0	0	0
SAOUHSC_00575_mut	GO:0003674,GO:0003824,GO:0006082,GO:0006464,GO:0006629,GO:0006631,GO:0006633,GO:0006732,GO:0006790,GO:0006807,GO:0008150,GO:0008152,GO:0008610,GO:0009058,GO:0009106,GO:0009107,GO:0009108,GO:0009249,GO:0009987,GO:0010467,GO:0016053,GO:0016415,GO:0016740,GO:0016746,GO:0016747,GO:0018065,GO:0018130,GO:0018193,GO:0018205,GO:0019538,GO:0019752,GO:0032787,GO:0036211,GO:0043170,GO:0043412,GO:0043436,GO:…	ko:K16869,ko:K18821		lipL	hypothetical protein	Catalyzes the amidotransfer (transamidation) of the octanoyl moiety from octanoyl-GcvH to the lipoyl domain of the E2 subunit of lipoate-dependent enzymes	H	Cytoplasmic	No signal	CYTOPLASMIQUE	null	278	N			0	0	0	0	0	0	0	0
SAOUHSC_00577		ko:K00054,ko:K00869,ko:K01641	ko00072,ko00280,ko00650,ko00900,ko01100,ko01110,ko01130,ko04146,map00072,map00280,map00650,map00900,map01100,map01110,map01130,map04146	mvaK1	mevalonate kinase	Mevalonate kinase	I	Cytoplasmic	No signal	CYTOPLASMIQUE	null	306	N			1	1	1	1	0	0	0	0
SAOUHSC_00578		ko:K01597	ko00900,ko01100,ko01110,ko01130,map00900,map01100,map01110,map01130	mvaD	mevalonate diphosphate decarboxylase	decarboxylase	I	Cytoplasmic	No signal	CYTOPLASMIQUE	null	327	N			0	0	0	0	0	0	0	0
SAOUHSC_00579		ko:K00869,ko:K00938,ko:K16190	ko00040,ko00053,ko00520,ko00900,ko01100,ko01110,ko01130,ko04146,map00040,map00053,map00520,map00900,map01100,map01110,map01130,map04146	mvaK2	phosphomevalonate kinase	phosphomevalonate kinase	I	Cytoplasmic	No signal	CYTOPLASMIQUE	null	358	N			1	1	1	1	0	0	0	0
SAOUHSC_00580				ywzC	hypothetical protein	Belongs to the UPF0741 family	S	Unknown	No signal	CYTOPLASMIQUE	null	113	N			0	0	0	0	0	0	0	0
SAOUHSC_00581	GO:0000302,GO:0000305,GO:0001101,GO:0003674,GO:0003824,GO:0005575,GO:0005622,GO:0005623,GO:0005737,GO:0006950,GO:0006979,GO:0008150,GO:0008152,GO:0009636,GO:0009987,GO:0010035,GO:0016491,GO:0016667,GO:0019725,GO:0042221,GO:0042592,GO:0044424,GO:0044464,GO:0045454,GO:0050789,GO:0050794,GO:0050896,GO:0051716,GO:0055114,GO:0065007,GO:0065008,GO:0070887,GO:0097237,GO:0098754,GO:0098869,GO:1901530,GO:…	ko:K00520,ko:K21739		merA	hypothetical protein	Belongs to the class-I pyridine nucleotide-disulfide oxidoreductase family	C	Cytoplasmic	No signal	CYTOPLASMIQUE	null	440	N			0	0	0	0	0	0	0	0
SAOUHSC_00582_mut		ko:K19587		ywnA	hypothetical protein	Transcriptional regulator	K	Cytoplasmic	No signal	CYTOPLASMIQUE	null	146	N			0	0	0	0	0	0	0	0
SAOUHSC_00583_miss					hypothetical protein		NP	Unknown	No signal	MEMBRANE	null	33	N			0	0	0	0	0	0	0	0
SAOUHSC_00584					hypothetical protein	LXG domain of WXG superfamily	S	Unknown	No signal	PSE	N	469	N			0	0	0	0	0	0	0	0
SAOUHSC_00585_mut					hypothetical protein	Protein of unknown function (DUF443)	S	CytoplasmicMembrane	No signal	MEMBRANE	null	208	N			0	0	0	0	0	0	0	0
SAOUHSC_00586_mut					hypothetical protein	Protein of unknown function (DUF443)	S	CytoplasmicMembrane	TM segment	MEMBRANE	null	210	N			0	0	0	0	0	0	0	0
SAOUHSC_00587_mut					hypothetical protein	Protein of unknown function (DUF443)	S	CytoplasmicMembrane	No signal	MEMBRANE	null	205	N			0	0	0	0	0	0	0	0
SAOUHSC_00588					hypothetical protein	Protein of unknown function (DUF443)	S	CytoplasmicMembrane	No signal	MEMBRANE	null	209	N			0	0	0	0	0	0	0	0
SAOUHSC_00589_miss					hypothetical protein		NP	Unknown	No signal	CYTOPLASMIQUE	null	38	N			0	0	0	0	0	0	0	0
SAOUHSC_00591_mut					hypothetical protein	Protein of unknown function (DUF443)	S	CytoplasmicMembrane	TM segment	MEMBRANE	null	206	N			0	0	0	0	0	0	0	0
SAOUHSC_00592_mut					hypothetical protein	Protein of unknown function (DUF443)	S	CytoplasmicMembrane	TM segment	MEMBRANE	null	210	N			0	0	0	0	0	0	0	0
SAOUHSC_00593					hypothetical protein	Protein of unknown function (DUF443)	S	CytoplasmicMembrane	No signal	MEMBRANE	null	155	N			0	0	0	0	0	0	0	0
SAOUHSC_00595_miss					hypothetical protein		NP	CytoplasmicMembrane	TM segment	MEMBRANE	null	42	N			0	0	0	0	0	0	0	0
SAOUHSC_00596					hypothetical protein	Protein of unknown function (DUF443)	S	CytoplasmicMembrane	TM segment	MEMBRANE	null	209	N			0	0	0	0	0	0	0	0
SAOUHSC_00598_mut					hypothetical protein	Protein of unknown function (DUF443)	S	CytoplasmicMembrane	TM segment	MEMBRANE	null	213	N			0	0	0	0	0	0	0	0
SAOUHSC_00599					hypothetical protein	Protein of unknown function (DUF443)	S	CytoplasmicMembrane	No signal	MEMBRANE	null	211	N			0	0	0	0	0	0	0	0
SAOUHSC_00600_mut					hypothetical protein	nuclease activity	UW	Unknown	TM segment	PSE	C	81	N			0	0	0	0	0	0	0	0
SAOUHSC_00602_mut					hypothetical protein	Protein of unknown function (DUF443)	S	CytoplasmicMembrane	TM segment	MEMBRANE	null	207	N			0	0	0	0	0	0	0	0
SAOUHSC_00603		ko:K06607		iolS	hypothetical protein	Aldo/keto reductase family	C	Cytoplasmic	No signal	CYTOPLASMIQUE	null	312	N			1	1	1	1	0	0	0	0
SAOUHSC_00604				ywqN	hypothetical protein	NADPH-dependent FMN reductase	S	Unknown	No signal	CYTOPLASMIQUE	null	178	N			0	0	0	0	0	0	0	0
SAOUHSC_00605		ko:K00950	ko00790,ko01100,map00790,map01100		hypothetical protein	Acetyltransferase GNAT Family	K	Unknown	No signal	CYTOPLASMIQUE	null	158	N			1	1	1	1	0	0	0	0
SAOUHSC_00606	GO:0003674,GO:0003824,GO:0006139,GO:0006163,GO:0006195,GO:0006203,GO:0006725,GO:0006753,GO:0006793,GO:0006796,GO:0006807,GO:0008150,GO:0008152,GO:0008832,GO:0009056,GO:0009058,GO:0009117,GO:0009141,GO:0009143,GO:0009144,GO:0009146,GO:0009151,GO:0009155,GO:0009166,GO:0009200,GO:0009204,GO:0009215,GO:0009217,GO:0009262,GO:0009264,GO:0009394,GO:0009987,GO:0016787,GO:0016788,GO:0016793,GO:0018130,GO:…	ko:K06885		ywfO	hypothetical protein	Metal dependent phosphohydrolases with conserved 'HD' motif.	S	Cytoplasmic	No signal	CYTOPLASMIQUE	null	431	N			1	1	1	1	1	0	0	0
SAOUHSC_00607_mut				ywhD	hypothetical protein	YwhD family	S	Cytoplasmic	No signal	CYTOPLASMIQUE	null	168	N			1	1	1	1	0	0	0	0
SAOUHSC_00608	GO:0003674,GO:0003824,GO:0004022,GO:0005488,GO:0006081,GO:0006117,GO:0006950,GO:0006974,GO:0008150,GO:0008152,GO:0008270,GO:0009056,GO:0009636,GO:0009987,GO:0010033,GO:0016491,GO:0016614,GO:0016616,GO:0033554,GO:0042221,GO:0042493,GO:0043167,GO:0043169,GO:0044237,GO:0044248,GO:0045471,GO:0046185,GO:0046187,GO:0046677,GO:0046872,GO:0046914,GO:0050896,GO:0051716,GO:0055114,GO:0071704,GO:0097305,GO:…	ko:K00001,ko:K13953	ko00010,ko00071,ko00350,ko00625,ko00626,ko00830,ko00980,ko00982,ko01100,ko01110,ko01120,ko01130,ko01220,map00010,map00071,map00350,map00625,map00626,map00830,map00980,map00982,map01100,map01110,map01120,map01130,map01220	adh	alcohol dehydrogenase	alcohol dehydrogenase (NAD) activity	C	Cytoplasmic	No signal	CYTOPLASMIQUE	null	336	N			1	1	1	1	1	1	1	1
SAOUHSC_00609_miss					hypothetical protein		NP	Unknown	No signal	MEMBRANE	null	35	N			0	0	0	0	0	0	0	0
SAOUHSC_00610_mut				ywiB	hypothetical protein	Domain of unknown function (DUF1934)	S	Cytoplasmic	No signal	CYTOPLASMIQUE	null	138	N			0	0	0	0	0	0	0	0
SAOUHSC_00611	GO:0003674,GO:0003824,GO:0004812,GO:0004814,GO:0005575,GO:0005622,GO:0005623,GO:0005737,GO:0005829,GO:0005886,GO:0006082,GO:0006139,GO:0006399,GO:0006412,GO:0006418,GO:0006420,GO:0006518,GO:0006520,GO:0006725,GO:0006807,GO:0008150,GO:0008152,GO:0009058,GO:0009059,GO:0009987,GO:0010467,GO:0016020,GO:0016070,GO:0016874,GO:0016875,GO:0019538,GO:0019752,GO:0034641,GO:0034645,GO:0034660,GO:0040007,GO:…	ko:K01887	ko00970,map00970	argS	arginyl-tRNA synthetase	Arginyl-tRNA synthetase	J	Cytoplasmic	No signal	CYTOPLASMIQUE	null	553	N			1	1	1	1	0	0	0	0
SAOUHSC_00612		ko:K07457		magIII	endonuclease III, putative	endonuclease III	L	Cytoplasmic	No signal	CYTOPLASMIQUE	null	211	N			0	0	0	0	0	0	0	0
SAOUHSC_00613_mut		ko:K02016	ko02010,map02010	btuF	iron compound ABC transporter, substrate-binding protein, putative	ABC transporter	P	Cytoplasmic	Lipo signal peptide	PSE	E	295	Y			0	1	0	0	1	1	1	1
SAOUHSC_00614_mut		ko:K02015	ko02010,map02010		hypothetical protein	Belongs to the binding-protein-dependent transport system permease family. FecCD subfamily	P	CytoplasmicMembrane	TM segment	MEMBRANE	null	328	N			0	0	0	0	0	0	0	0
SAOUHSC_00615		ko:K07025			haloacid dehalogenase-like hydrolase, putative	Hydrolase	S	Cytoplasmic	No signal	CYTOPLASMIQUE	null	239	N			0	0	0	0	0	0	0	0
SAOUHSC_00616		ko:K01563,ko:K11991	ko00361,ko00625,ko01100,ko01120,map00361,map00625,map01100,map01120		hypothetical protein	Alpha beta	I	Cytoplasmic	No signal	CYTOPLASMIQUE	null	266	N			1	1	1	1	1	1	1	1
SAOUHSC_00617					hypothetical protein		NP	Unknown	Sec signal	SECRETED	null	168	N			1	1	1	1	1	1	0	1
SAOUHSC_00618					hypothetical protein		NP	CytoplasmicMembrane	No signal	MEMBRANE	null	238	N			0	0	0	0	0	0	0	0
SAOUHSC_00619		ko:K01563,ko:K11991	ko00361,ko00625,ko01100,ko01120,map00361,map00625,map01100,map01120		hypothetical protein	Alpha/beta hydrolase family	I	Cytoplasmic	No signal	CYTOPLASMIQUE	null	262	N			0	1	1	1	0	0	0	0
SAOUHSC_00620	GO:0001067,GO:0003674,GO:0003676,GO:0003677,GO:0005488,GO:0005575,GO:0005622,GO:0005623,GO:0005737,GO:0006355,GO:0008150,GO:0009889,GO:0010468,GO:0010556,GO:0019219,GO:0019222,GO:0031323,GO:0031326,GO:0044212,GO:0044424,GO:0044464,GO:0050789,GO:0050794,GO:0051171,GO:0051252,GO:0060255,GO:0065007,GO:0080090,GO:0097159,GO:1901363,GO:1903506,GO:2000112,GO:2001141			sarA	accessory regulator A	Transcriptional	K	Cytoplasmic	No signal	CYTOPLASMIQUE	null	124	N			1	1	1	1	0	0	0	0
SAOUHSC_00621	GO:0005575,GO:0005623,GO:0005886,GO:0016020,GO:0044464,GO:0071944	ko:K09936	ko02024,map02024	ydcZ	hypothetical protein	Putative inner membrane exporter, YdcZ	S	CytoplasmicMembrane	TM segment	MEMBRANE	null	297	N			0	0	0	0	0	0	0	0
SAOUHSC_00622_mut					hypothetical protein	Protein of unknown function (DUF2922)	S	Unknown	No signal	CYTOPLASMIQUE	null	74	N			0	0	0	0	0	0	0	0
SAOUHSC_00624		ko:K04763			integrase/recombinase, putative	Integrase	L	Cytoplasmic	No signal	CYTOPLASMIQUE	null	186	N			0	0	0	0	0	0	0	0
SAOUHSC_00625		ko:K00341,ko:K05559,ko:K05565,ko:K05566	ko00190,ko01100,map00190,map01100	mnhA	putative monovalent cation/H+ antiporter subunit A	monovalent cation H antiporter subunit A	P	CytoplasmicMembrane	TM segment	MEMBRANE	null	800	N			0	0	0	0	0	0	0	0
SAOUHSC_00626		ko:K05565,ko:K05566		mnhB	putative monovalent cation/H+ antiporter subunit B	Na( ) H( ) antiporter subunit B	P	CytoplasmicMembrane	TM segment	MEMBRANE	null	141	N			0	0	0	0	0	0	0	0
SAOUHSC_00627		ko:K00340,ko:K05560,ko:K05567	ko00190,ko01100,map00190,map01100	mnhC	putative monovalent cation/H+ antiporter subunit C	subunit C	P	CytoplasmicMembrane	TM segment	MEMBRANE	null	114	N			0	0	0	0	0	0	0	0
SAOUHSC_00628	GO:0003674,GO:0005215,GO:0005451,GO:0006810,GO:0006811,GO:0006812,GO:0006814,GO:0008150,GO:0008324,GO:0015075,GO:0015077,GO:0015078,GO:0015081,GO:0015291,GO:0015297,GO:0015298,GO:0015299,GO:0015318,GO:0015385,GO:0015491,GO:0015672,GO:0022804,GO:0022857,GO:0022890,GO:0030001,GO:0034220,GO:0035725,GO:0046873,GO:0051179,GO:0051234,GO:0055085,GO:0098655,GO:0098660,GO:0098662,GO:0099516,GO:1902600	ko:K05568		mnhD	putative monovalent cation/H+ antiporter subunit D	subunit D	CP	CytoplasmicMembrane	TM segment	MEMBRANE	null	498	N			0	0	0	0	0	0	0	0
SAOUHSC_00629		ko:K05569		mnhE	putative monovalent cation/H+ antiporter subunit E	subunit E	P	CytoplasmicMembrane	No signal	MEMBRANE	null	160	N			0	0	0	0	0	0	0	0
SAOUHSC_00630_miss					hypothetical protein		NP	CytoplasmicMembrane	No signal	MEMBRANE	null	108	N			0	0	0	0	0	0	0	0
SAOUHSC_00632_mut		ko:K05564,ko:K05571		mnhG	putative monovalent cation/H+ antiporter subunit G	subunit G	P	CytoplasmicMembrane	TM segment	PSE	C	145	N			0	0	0	0	0	0	0	0
SAOUHSC_00633_mut	GO:0003674,GO:0005215,GO:0005451,GO:0005575,GO:0005623,GO:0005886,GO:0006810,GO:0006811,GO:0006812,GO:0006813,GO:0006814,GO:0006873,GO:0006885,GO:0008150,GO:0008324,GO:0009987,GO:0015075,GO:0015077,GO:0015078,GO:0015079,GO:0015081,GO:0015291,GO:0015297,GO:0015298,GO:0015299,GO:0015318,GO:0015385,GO:0015386,GO:0015491,GO:0015672,GO:0016020,GO:0019725,GO:0022804,GO:0022821,GO:0022857,GO:0022890,GO:…	ko:K03316		yjcE	hypothetical protein	NhaP-type Na H and K H	P	CytoplasmicMembrane	TM segment	PSE	C	680	N			0	0	0	0	0	0	0	0
SAOUHSC_00634	GO:0005575,GO:0005623,GO:0008150,GO:0009987,GO:0010035,GO:0010038,GO:0010039,GO:0042221,GO:0042597,GO:0044464,GO:0050896,GO:0051716,GO:0070887,GO:0071241,GO:0071248,GO:0071281	ko:K09818,ko:K11601,ko:K11604,ko:K19975,ko:K19976	ko02010,ko02020,map02010,map02020	mntC	ABC transporter, substrate-binding protein, putative	Belongs to the bacterial solute-binding protein 9 family	P	CytoplasmicMembrane	Lipo signal peptide	PSE	E	312	Y			1	1	1	1	1	1	1	1
SAOUHSC_00636	GO:0005575,GO:0005623,GO:0005886,GO:0008150,GO:0010035,GO:0010038,GO:0010043,GO:0016020,GO:0042221,GO:0044464,GO:0050896,GO:0071944	ko:K09819,ko:K11705,ko:K19972,ko:K19975,ko:K19976	ko02010,map02010	mntB	iron chelated ABC transporter, permease protein, putative	ABC 3 transport family	P	CytoplasmicMembrane	TM segment	MEMBRANE	null	278	N			0	0	0	0	0	0	0	0
SAOUHSC_00637		ko:K09817,ko:K09820,ko:K11710,ko:K19973	ko02010,map02010	mntA	hypothetical protein	ABC transporter, ATP-binding protein	P	CytoplasmicMembrane	No signal	CYTOPLASMIQUE	null	247	N			1	1	1	1	1	1	1	1
SAOUHSC_00638		ko:K03709		mntR	hypothetical protein	Iron dependent repressor, metal binding and dimerisation domain	K	Cytoplasmic	No signal	CYTOPLASMIQUE	null	214	N			1	1	1	1	0	0	0	0
SAOUHSC_00639					hypothetical protein	Peptidase M50B-like	S	CytoplasmicMembrane	No signal	MEMBRANE	null	250	N			0	0	0	0	0	0	0	0
SAOUHSC_00640		ko:K05946	ko05111,map05111	tagA	teichoic acid biosynthesis protein	Catalyzes the conversion of GlcNAc-PP-undecaprenol into ManNAc-GlcNAc-PP-undecaprenol, the first committed lipid intermediate in the de novo synthesis of teichoic acid	M	Cytoplasmic	No signal	CYTOPLASMIQUE	null	254	N			1	1	1	1	1	1	1	1
SAOUHSC_00641	GO:0003674,GO:0003824,GO:0005215,GO:0005319,GO:0006810,GO:0006869,GO:0008150,GO:0010876,GO:0015221,GO:0015399,GO:0015405,GO:0015437,GO:0015920,GO:0015921,GO:0016462,GO:0016787,GO:0016817,GO:0016818,GO:0016887,GO:0017111,GO:0022804,GO:0022857,GO:0022884,GO:0033036,GO:0034040,GO:0042623,GO:0042626,GO:0043492,GO:0051179,GO:0051234,GO:0055085,GO:0071702,GO:1901264,GO:1901505	ko:K09689,ko:K09693	ko02010,map02010	tagH	teichoic acids export protein ATP-binding subunit	Part of the ABC transporter complex TagGH involved in teichoic acids export. Responsible for energy coupling to the transport system	GM	CytoplasmicMembrane	No signal	CYTOPLASMIQUE	null	264	N			1	1	1	1	1	1	1	1
SAOUHSC_00642		ko:K09690,ko:K09692	ko02010,map02010	tagG	teichoic acid biosynthesis protein, putative	Transport permease protein	GM	CytoplasmicMembrane	TM segment	MEMBRANE	null	270	N			0	0	0	0	1	1	1	1
SAOUHSC_00643		ko:K18704,ko:K21285		tagB	tagB protein, putative	teichoic acid biosynthesis protein	M	Unknown	No signal	CYTOPLASMIQUE	null	367	N			0	0	0	0	1	1	1	0
SAOUHSC_00644	GO:0003674,GO:0003824,GO:0016740,GO:0016757	ko:K20444		tagX	tagX protein, putative	teichoic acid biosynthesis protein	S	CytoplasmicMembrane	No signal	CYTOPLASMIQUE	null	353	N			0	0	0	0	0	0	0	0
SAOUHSC_00645		ko:K00968,ko:K00980	ko00440,ko00564,ko01100,ko05231,map00440,map00564,map01100,map05231	tagD	glycerol-3-phosphate cytidylyltransferase	Glycerol-3-phosphate cytidylyltransferase	IM	Cytoplasmic	No signal	CYTOPLASMIQUE	null	132	N			0	0	1	0	0	0	0	0
SAOUHSC_00646		ko:K01286,ko:K07258	ko00550,ko01100,map00550,map01100	pbp4	penicillin-binding protein 4 putative	Belongs to the peptidase S11 family	M	CytoplasmicMembrane	Sec signal	PSE	N	431	N			1	1	0	0	1	1	1	1
SAOUHSC_00647		ko:K06147,ko:K18104	ko01501,ko02010,map01501,map02010	abcA	hypothetical protein	ABC transporter	V	CytoplasmicMembrane	TM segment	MEMBRANE	null	575	N			1	1	1	1	1	1	1	1
SAOUHSC_00648	GO:0003674,GO:0005215,GO:0005337,GO:0005575,GO:0005623,GO:0005886,GO:0005887,GO:0006810,GO:0006811,GO:0006812,GO:0008150,GO:0008324,GO:0015075,GO:0015077,GO:0015078,GO:0015212,GO:0015213,GO:0015214,GO:0015291,GO:0015293,GO:0015294,GO:0015295,GO:0015318,GO:0015506,GO:0015672,GO:0015858,GO:0015861,GO:0015862,GO:0015864,GO:0015931,GO:0015932,GO:0016020,GO:0016021,GO:0022804,GO:0022857,GO:0022890,GO:…	ko:K03317,ko:K11535,ko:K16323		nupG	hypothetical protein	Nucleoside	F	CytoplasmicMembrane	TM segment	MEMBRANE	null	409	N			0	0	0	1	1	1	1	1
SAOUHSC_00650_miss					hypothetical protein		NP	Unknown	No signal	CYTOPLASMIQUE	null	30	N			0	0	0	0	0	0	0	0
SAOUHSC_00651				yxkD	hypothetical protein	Uncharacterised 5xTM membrane BCR, YitT family COG1284	S	CytoplasmicMembrane	TM segment	PSE	C	277	N			0	0	1	1	1	1	1	1
SAOUHSC_00652		ko:K02013	ko02010,map02010	fhuA	iron compound ABC transporter, ATP-binding protein	ATP-binding protein	HP	CytoplasmicMembrane	No signal	CYTOPLASMIQUE	null	265	N			1	1	0	1	1	1	1	1
SAOUHSC_00653		ko:K02015	ko02010,map02010	fhuB	ferrichrome transport permease fhuB, putative	Belongs to the binding-protein-dependent transport system permease family. FecCD subfamily	P	CytoplasmicMembrane	TM segment	MEMBRANE	null	334	N			0	0	0	0	0	1	0	0
SAOUHSC_00654		ko:K02015	ko02010,map02010	fhuG	ferrichrome ABC transporter permease, putative	Belongs to the binding-protein-dependent transport system permease family. FecCD subfamily	P	CytoplasmicMembrane	TM segment	MEMBRANE	null	338	N			0	0	0	0	0	0	0	0
SAOUHSC_00655	GO:0003674,GO:0003824,GO:0005488,GO:0005515,GO:0005575,GO:0005622,GO:0005623,GO:0005737,GO:0005829,GO:0005975,GO:0005996,GO:0006066,GO:0006071,GO:0006793,GO:0006796,GO:0006950,GO:0006974,GO:0008150,GO:0008152,GO:0009056,GO:0009987,GO:0016052,GO:0016301,GO:0016310,GO:0016740,GO:0016772,GO:0016773,GO:0019400,GO:0019637,GO:0019751,GO:0033554,GO:0034308,GO:0042180,GO:0042182,GO:0042802,GO:0044237,GO:…	ko:K00863,ko:K05878,ko:K05879	ko00051,ko00561,ko00680,ko01100,ko01120,ko01200,ko04622,map00051,map00561,map00680,map01100,map01120,map01200,map04622	dhaK	hypothetical protein	Dihydroxyacetone kinase	G	Cytoplasmic	No signal	CYTOPLASMIQUE	null	322	N			1	1	1	1	0	0	0	0
SAOUHSC_00656	GO:0000166,GO:0000287,GO:0003674,GO:0003824,GO:0005488,GO:0005524,GO:0006793,GO:0006796,GO:0008144,GO:0008150,GO:0008152,GO:0009987,GO:0016301,GO:0016310,GO:0016740,GO:0016772,GO:0016773,GO:0017076,GO:0030554,GO:0032553,GO:0032555,GO:0032559,GO:0035639,GO:0036094,GO:0043167,GO:0043168,GO:0043169,GO:0044237,GO:0046872,GO:0047324,GO:0097159,GO:0097367,GO:1901265,GO:1901363	ko:K05879	ko00561,ko01100,map00561,map01100	dhaL	hypothetical protein	Dihydroxyacetone kinase	S	Unknown	No signal	CYTOPLASMIQUE	null	194	N			1	1	1	1	0	0	0	0
SAOUHSC_00658	GO:0003674,GO:0003824,GO:0006793,GO:0006796,GO:0008150,GO:0008152,GO:0009987,GO:0016301,GO:0016310,GO:0016740,GO:0016772,GO:0016773,GO:0044237,GO:0047324	ko:K05881	ko00561,map00561	dhaM	hypothetical protein	transporter subunit IIA	S	Cytoplasmic	No signal	CYTOPLASMIQUE	null	120	N			0	0	1	1	0	0	0	0
SAOUHSC_00659					hypothetical protein		NP	Cytoplasmic	No signal	CYTOPLASMIQUE	null	165	N			0	0	0	0	0	0	0	0
SAOUHSC_00660					hypothetical protein	membrane	S	CytoplasmicMembrane	TM segment	MEMBRANE	null	355	N			0	0	0	0	0	0	0	1
SAOUHSC_00661					hypothetical protein	Carboxylesterase family	I	Unknown	TM segment	PSE	C	347	N			0	0	0	0	0	0	0	0
SAOUHSC_00662					hypothetical protein		NP	CytoplasmicMembrane	No signal	CYTOPLASMIQUE	null	142	N			0	0	0	0	0	0	0	0
SAOUHSC_00663	GO:0003674,GO:0003824,GO:0004596,GO:0005575,GO:0005622,GO:0005623,GO:0006464,GO:0006473,GO:0006474,GO:0006807,GO:0008080,GO:0008150,GO:0008152,GO:0009987,GO:0010467,GO:0016407,GO:0016410,GO:0016740,GO:0016746,GO:0016747,GO:0019538,GO:0031248,GO:0031365,GO:0032991,GO:0034212,GO:0036211,GO:0043170,GO:0043412,GO:0043543,GO:0044237,GO:0044238,GO:0044260,GO:0044267,GO:0044424,GO:0044464,GO:0051604,GO:…	ko:K00604,ko:K03825	ko00670,ko00970,map00670,map00970	yhhY	hypothetical protein	Acetyltransferase (GNAT) domain	M	Cytoplasmic	No signal	CYTOPLASMIQUE	null	168	N			0	0	1	0	0	0	0	0
SAOUHSC_00664		ko:K02377,ko:K08678	ko00051,ko00520,ko01100,map00051,map00520,map01100	graX	hypothetical protein	ADP-glyceromanno-heptose 6-epimerase activity	GM	Unknown	No signal	CYTOPLASMIQUE	null	307	N			0	0	0	0	0	0	0	0
SAOUHSC_00665				graR	hypothetical protein	COG0745 Response regulators consisting of a CheY-like receiver domain and a winged-helix DNA-binding domain	K	Cytoplasmic	No signal	CYTOPLASMIQUE	null	224	N			1	0	1	1	0	0	0	0
SAOUHSC_00666				graS	hypothetical protein	PhoQ Sensor	T	CytoplasmicMembrane	TM segment	MEMBRANE	null	346	N			0	0	0	0	0	0	0	0
SAOUHSC_00667		ko:K02003,ko:K11631,ko:K19079	ko01503,ko02010,ko02020,ko05150,map01503,map02010,map02020,map05150	vraF	ABC transporter ATP-binding protein, putative	ABC transporter, ATP-binding protein	V	CytoplasmicMembrane	No signal	CYTOPLASMIQUE	null	253	N			0	0	0	0	0	0	0	0
SAOUHSC_00668		ko:K02004,ko:K11632,ko:K19080	ko01503,ko02010,ko02020,ko05150,map01503,map02010,map02020,map05150	vraG	ABC transporter permease, putative	ABC transporter (permease)	V	CytoplasmicMembrane	TM segment	PSE	L	629	N			0	0	0	0	0	0	0	0
SAOUHSC_00669		ko:K07220		ykaA	hypothetical protein	Protein of unknown function DUF47	P	Cytoplasmic	No signal	CYTOPLASMIQUE	null	205	N			1	1	1	1	1	1	1	1
SAOUHSC_00670	GO:0003674,GO:0005215,GO:0005315,GO:0005575,GO:0005623,GO:0005886,GO:0005887,GO:0006810,GO:0006811,GO:0006817,GO:0006820,GO:0008150,GO:0015291,GO:0015318,GO:0015698,GO:0016020,GO:0016021,GO:0022804,GO:0022857,GO:0031224,GO:0031226,GO:0034220,GO:0035435,GO:0044425,GO:0044459,GO:0044464,GO:0051179,GO:0051234,GO:0055085,GO:0071944,GO:0098656,GO:0098660,GO:0098661	ko:K03306		pit	hypothetical protein	phosphate transporter	P	CytoplasmicMembrane	TM segment	MEMBRANE	null	335	N			0	0	0	0	0	1	0	1
SAOUHSC_00671		ko:K19220,ko:K19223,ko:K19224,ko:K22409		cwlS	secretory antigen SsaA-like protein	CHAP domain	M	Cellwall	Sec signal	PSE	R	265	N			0	0	0	0	0	0	0	0
SAOUHSC_00672		ko:K06890		yetJ	hypothetical protein	Inhibitor of apoptosis-promoting Bax1	S	CytoplasmicMembrane	TM segment	MEMBRANE	null	214	N			0	0	0	0	0	0	0	0
SAOUHSC_00673					hypothetical protein	AraC family transcriptional regulator	K	CytoplasmicMembrane	No signal	CYTOPLASMIQUE	null	716	N			0	0	0	0	0	0	0	0
SAOUHSC_00674				sarX	hypothetical protein	regulator	K	Unknown	No signal	CYTOPLASMIQUE	null	141	N			1	1	1	1	0	0	0	0
SAOUHSC_00675	GO:0005575,GO:0005622,GO:0005623,GO:0005737,GO:0005829,GO:0044424,GO:0044444,GO:0044464			yeeN	hypothetical protein	transcriptional regulatory protein	K	Cytoplasmic	No signal	CYTOPLASMIQUE	null	238	N			1	1	1	1	0	0	0	0
SAOUHSC_00676		ko:K09705			hypothetical protein	Cupin superfamily (DUF985)	S	Unknown	No signal	CYTOPLASMIQUE	null	157	N			0	0	0	0	0	0	0	0
SAOUHSC_00677_miss					hypothetical protein		NP	Unknown	No signal	CYTOPLASMIQUE	null	38	N			0	0	0	0	0	0	0	0
SAOUHSC_00678		ko:K09145			hypothetical protein	Protein of unknown function (DUF402)	S	Cytoplasmic	No signal	CYTOPLASMIQUE	null	214	N			0	0	0	1	0	0	0	0
SAOUHSC_00679				ccpC	hypothetical protein	Transcriptional regulator	K	Cytoplasmic	No signal	CYTOPLASMIQUE	null	288	N			0	0	0	1	0	0	0	0
SAOUHSC_00680_miss					hypothetical protein		NP	Unknown	No signal	CYTOPLASMIQUE	null	31	N			0	0	0	0	0	0	0	0
SAOUHSC_00681	GO:0005575,GO:0005623,GO:0005886,GO:0006810,GO:0006950,GO:0007059,GO:0008150,GO:0008643,GO:0009987,GO:0015766,GO:0015767,GO:0015772,GO:0016020,GO:0016021,GO:0031224,GO:0033554,GO:0036447,GO:0036448,GO:0044425,GO:0044464,GO:0050896,GO:0051179,GO:0051234,GO:0051716,GO:0071702,GO:0071944	ko:K03291		setA	major facilitator superfamily protein superfamily	Major facilitator Superfamily	EGP	CytoplasmicMembrane	TM segment	MEMBRANE	null	406	N			0	0	0	0	0	0	1	0
SAOUHSC_00682		ko:K09793		yqgC	hypothetical protein	Protein of unknown function (DUF456)	S	CytoplasmicMembrane	TM segment	MEMBRANE	null	162	N			0	0	0	0	0	0	0	0
SAOUHSC_00683				M1-1017	hypothetical protein	Protein of unknown function (DUF1129)	S	CytoplasmicMembrane	No signal	MEMBRANE	null	229	N			0	0	0	0	0	0	0	0
SAOUHSC_00684		ko:K21935		yodP	hypothetical protein	Acetyltransferase (GNAT) family	K	Cytoplasmic	No signal	CYTOPLASMIQUE	null	147	N			0	0	0	0	0	0	0	0
SAOUHSC_00685					hypothetical protein		NP	Extracellular	Lipo signal peptide	PSE	E	131	Y			0	0	0	0	0	0	0	0
SAOUHSC_00686					hypothetical protein		NP	Cytoplasmic	No signal	CYTOPLASMIQUE	null	99	N			0	1	1	1	0	0	0	0
SAOUHSC_00687		ko:K03790,ko:K13832	ko00400,ko01100,ko01110,ko01130,ko01230,map00400,map01100,map01110,map01130,map01230		hypothetical protein	(GNAT) family	J	Cytoplasmic	No signal	CYTOPLASMIQUE	null	180	N			0	0	0	0	0	0	0	0
SAOUHSC_00688		ko:K06966	ko00230,ko00240,map00230,map00240	yvdD	hypothetical protein	Belongs to the LOG family	S	Cytoplasmic	No signal	CYTOPLASMIQUE	null	188	N			1	1	1	1	0	0	0	0
SAOUHSC_00689		ko:K09768		yaiI	hypothetical protein	Belongs to the UPF0178 family	S	Unknown	No signal	CYTOPLASMIQUE	null	152	N			0	0	0	0	0	0	0	0
SAOUHSC_00690					hypothetical protein		NP	Unknown	TM segment	CYTOPLASMIQUE	null	227	N			0	0	0	0	0	0	1	0
SAOUHSC_00691	GO:0003674,GO:0003824,GO:0005575,GO:0005623,GO:0005886,GO:0005887,GO:0006793,GO:0006796,GO:0008150,GO:0008152,GO:0009987,GO:0016020,GO:0016021,GO:0016311,GO:0016462,GO:0016787,GO:0016817,GO:0016818,GO:0031224,GO:0031226,GO:0042221,GO:0044237,GO:0044425,GO:0044459,GO:0044464,GO:0046677,GO:0050380,GO:0050896,GO:0071944	ko:K06153	ko00550,map00550	uppP	undecaprenyl pyrophosphate phosphatase	Catalyzes the dephosphorylation of undecaprenyl diphosphate (UPP). Confers resistance to bacitracin	V	CytoplasmicMembrane	No signal	MEMBRANE	null	291	N			0	0	0	0	1	1	1	1
SAOUHSC_00692		ko:K06148,ko:K16013,ko:K16014	ko02010,map02010	cydD	hypothetical protein	ABC transporter, ATP-binding protein	V	CytoplasmicMembrane	TM segment	PSE	C	543	N			0	0	0	0	0	0	1	0
SAOUHSC_00693		ko:K16012,ko:K16014	ko02010,map02010	cydC	hypothetical protein	ABC transporter, ATP-binding protein	V	CytoplasmicMembrane	TM segment	PSE	C	557	N			0	0	0	0	0	0	1	0
SAOUHSC_00694	GO:0001067,GO:0003674,GO:0003676,GO:0003677,GO:0005488,GO:0006355,GO:0008150,GO:0009889,GO:0010468,GO:0010556,GO:0019219,GO:0019222,GO:0031323,GO:0031326,GO:0044212,GO:0050789,GO:0050794,GO:0051171,GO:0051252,GO:0060255,GO:0065007,GO:0080090,GO:0097159,GO:1901363,GO:1903506,GO:2000112,GO:2001141	ko:K18906		mgrA	hypothetical protein	transcriptional	K	Cytoplasmic	No signal	CYTOPLASMIQUE	null	147	N			1	1	1	1	0	0	0	0
SAOUHSC_00695				cobW	hypothetical protein	Cobalamin synthesis protein cobW C-terminal domain	S	Cytoplasmic	No signal	CYTOPLASMIQUE	null	308	N			0	0	0	0	0	0	0	0
SAOUHSC_00696	GO:0005575,GO:0005622,GO:0005623,GO:0005737,GO:0005829,GO:0044424,GO:0044444,GO:0044464			ydhF	hypothetical protein	aldo keto reductase	S	Unknown	No signal	CYTOPLASMIQUE	null	302	N			0	0	0	0	0	0	0	0
SAOUHSC_00697					hypothetical protein		NP	CytoplasmicMembrane	TM segment	MEMBRANE	null	95	N			0	0	0	0	0	0	0	0
SAOUHSC_00698	GO:0003674,GO:0005215,GO:0005575,GO:0006810,GO:0006811,GO:0006820,GO:0008150,GO:0016020,GO:0016021,GO:0031224,GO:0034220,GO:0044425,GO:0051179,GO:0051234,GO:0055085,GO:0098656	ko:K03319,ko:K14445		ybhI	hypothetical protein	Sodium:sulfate symporter transmembrane region	P	CytoplasmicMembrane	TM segment	MEMBRANE	null	517	N			0	0	0	0	0	0	0	0
SAOUHSC_00699		ko:K01669		phr	deoxyribodipyrimidine photolyase, putative	Belongs to the DNA photolyase family	L	Cytoplasmic	No signal	CYTOPLASMIQUE	null	457	N			0	0	0	0	0	0	0	0
SAOUHSC_00700_mut					hypothetical protein		NP	CytoplasmicMembrane	TM segment	MEMBRANE	null	94	N			0	0	0	0	0	0	0	0
SAOUHSC_00701					hypothetical protein	Protein of unknown function (DUF1361)	S	CytoplasmicMembrane	TM segment	MEMBRANE	null	205	N			0	0	0	0	0	0	0	0
SAOUHSC_00702		ko:K06934			hypothetical protein	Domain of unknown function (DUF296)	S	Cytoplasmic	No signal	CYTOPLASMIQUE	null	140	N			0	0	0	0	0	0	0	0
SAOUHSC_00703	GO:0005575,GO:0005623,GO:0005886,GO:0016020,GO:0044464,GO:0071944	ko:K08153,ko:K19576,ko:K19578		norA	quinolone resistance norA protein, putative	Major facilitator Superfamily	EGP	CytoplasmicMembrane	TM segment	MEMBRANE	null	388	N			0	0	0	0	0	0	0	0
SAOUHSC_00704					hypothetical protein		NP	Unknown	Sec signal	SECRETED	null	150	N			0	0	0	0	0	0	0	0
SAOUHSC_00705		ko:K03976		ybaK	hypothetical protein	Belongs to the prolyl-tRNA editing family. YbaK EbsC subfamily	S	Unknown	No signal	CYTOPLASMIQUE	null	160	N			1	0	1	1	0	0	0	0
SAOUHSC_00706		ko:K03436		fruR	hypothetical protein	transcriptional regulators of sugar metabolism	K	Cytoplasmic	No signal	CYTOPLASMIQUE	null	254	N			0	0	1	1	0	0	0	0
SAOUHSC_00707	GO:0003674,GO:0003824,GO:0005575,GO:0005622,GO:0005623,GO:0005737,GO:0005829,GO:0005975,GO:0006793,GO:0006796,GO:0008150,GO:0008152,GO:0009024,GO:0009987,GO:0016301,GO:0016310,GO:0016740,GO:0016772,GO:0016773,GO:0019200,GO:0044237,GO:0044238,GO:0044262,GO:0044424,GO:0044444,GO:0044464,GO:0046835,GO:0071704	ko:K00882,ko:K00917,ko:K16370	ko00010,ko00030,ko00051,ko00052,ko00680,ko01100,ko01110,ko01120,ko01130,ko01200,ko01230,map00010,map00030,map00051,map00052,map00680,map01100,map01110,map01120,map01130,map01200,map01230	fruB	fructose 1-phosphate kinase, putative	Belongs to the carbohydrate kinase PfkB family. LacC subfamily	H	Unknown	No signal	CYTOPLASMIQUE	null	306	N			1	1	1	1	0	0	0	0
SAOUHSC_00708	GO:0003674,GO:0003824,GO:0005215,GO:0005575,GO:0005623,GO:0005886,GO:0006810,GO:0008150,GO:0008643,GO:0009401,GO:0015144,GO:0016020,GO:0016740,GO:0016772,GO:0016773,GO:0022804,GO:0022857,GO:0034219,GO:0044464,GO:0051179,GO:0051234,GO:0055085,GO:0071702,GO:0071944,GO:0090563	ko:K02538,ko:K02768,ko:K02769,ko:K02770,ko:K02773,ko:K02806,ko:K03483	ko00051,ko00052,ko01100,ko01120,ko02060,map00051,map00052,map01100,map01120,map02060	fruA	fructose specific permease, putative	PTS system, fructose-specific	G	CytoplasmicMembrane	No signal	MEMBRANE	null	652	N			1	1	1	1	1	1	1	1
SAOUHSC_00709_miss					hypothetical protein		NP	Unknown	No signal	CYTOPLASMIQUE	null	57	N			0	0	0	0	0	0	0	0
SAOUHSC_00710	GO:0003674,GO:0003824,GO:0005488,GO:0005506,GO:0005515,GO:0006040,GO:0006044,GO:0006046,GO:0008150,GO:0008152,GO:0008448,GO:0009056,GO:0016787,GO:0016810,GO:0016811,GO:0019213,GO:0042802,GO:0042803,GO:0043167,GO:0043169,GO:0046348,GO:0046872,GO:0046914,GO:0046983,GO:0071704,GO:1901071,GO:1901072,GO:1901135,GO:1901136,GO:1901575	ko:K01443	ko00520,ko01130,map00520,map01130	nagA	N-acetylglucosamine-6-phosphate deacetylase	Belongs to the metallo-dependent hydrolases superfamily. NagA family	G	Cytoplasmic	No signal	CYTOPLASMIQUE	null	393	N			1	1	1	1	0	0	0	0
SAOUHSC_00711		ko:K03699,ko:K06189		corC1	hypothetical protein	COG1253 Hemolysins and related proteins containing CBS domains	S	CytoplasmicMembrane	TM segment	PSE	C	449	N			0	0	0	0	1	1	0	1
SAOUHSC_00712		ko:K06221		ytbE	hypothetical protein	aldo keto reductase	S	Cytoplasmic	No signal	CYTOPLASMIQUE	null	279	N			1	1	1	1	0	1	0	0
SAOUHSC_00713		ko:K20534		csbB	hypothetical protein	COG0463 Glycosyltransferases involved in cell wall biogenesis	M	CytoplasmicMembrane	No signal	MEMBRANE	null	327	N			0	0	0	0	0	0	0	0
SAOUHSC_00714		ko:K10681	ko02020,map02020	saeS	sensor histidine kinase SaeS, putative	protein kinase that upon sensing the appropriate signal, autophosphorylates and in turn activates the cytosolic response regulator SaeR	T	CytoplasmicMembrane	TM segment	MEMBRANE	null	351	N			1	0	1	0	1	1	1	1
SAOUHSC_00715				saeR	response regulator, putative	Probably functions as a transcriptional regulator via a specific DNA-binding domain, recognizing motifs near the promoter sequences of target genes	K	Cytoplasmic	No signal	CYTOPLASMIQUE	null	228	N			1	1	1	1	0	0	0	0
SAOUHSC_00716		ko:K16937	ko00920,ko01120,map00920,map01120	saeQ	hypothetical protein	DoxX	S	CytoplasmicMembrane	TM segment	MEMBRANE	null	157	N			0	0	0	0	0	0	0	0
SAOUHSC_00717				saeP	hypothetical protein	Electron transfer DM13	S	Unknown	Lipo signal peptide	PSE	E	146	Y			1	1	1	1	1	1	1	1
SAOUHSC_00718					hypothetical protein		NP	CytoplasmicMembrane	TM segment	MEMBRANE	null	194	N			0	0	0	0	0	0	0	0
SAOUHSC_00719	GO:0000287,GO:0003674,GO:0003824,GO:0005488,GO:0005515,GO:0008144,GO:0016829,GO:0016840,GO:0042802,GO:0042803,GO:0043167,GO:0043169,GO:0046872,GO:0046983,GO:0048037,GO:0050662,GO:0051536,GO:0051539,GO:0051540,GO:1901681,GO:1904047	ko:K04068,ko:K10026	ko00790,ko01100,map00790,map01100	queE	hypothetical protein	Catalyzes the complex heterocyclic radical-mediated conversion of 6-carboxy-5,6,7,8-tetrahydropterin (CPH4) to 7- carboxy-7-deazaguanine (CDG), a step common to the biosynthetic pathways of all 7-deazapurine-containing compounds	H	Cytoplasmic	No signal	CYTOPLASMIQUE	null	237	N			0	1	1	1	0	0	0	0
SAOUHSC_00720		ko:K01737	ko00790,ko01100,map00790,map01100	queD	6-pyruvoyl tetrahydropterin synthase	synthase	H	Cytoplasmic	No signal	CYTOPLASMIQUE	null	139	N			1	1	1	1	0	0	0	0
SAOUHSC_00721		ko:K06920	ko00790,ko01100,map00790,map01100	queC	hypothetical protein	Catalyzes the ATP-dependent conversion of 7-carboxy-7- deazaguanine (CDG) to 7-cyano-7-deazaguanine (preQ(0))	F	Cytoplasmic	No signal	CYTOPLASMIQUE	null	222	N			1	1	1	1	0	0	0	0
SAOUHSC_00722		ko:K01658,ko:K01664,ko:K13950	ko00400,ko00405,ko00790,ko01100,ko01110,ko01130,ko01230,ko02024,ko02025,map00400,map00405,map00790,map01100,map01110,map01130,map01230,map02024,map02025	pabA	para-aminobenzoate synthase, glutamine amidotransferase, component II, putative	component II	EH	Cytoplasmic	No signal	CYTOPLASMIQUE	null	197	N			0	0	0	0	0	0	0	0
SAOUHSC_00723	GO:0003674,GO:0003824,GO:0005575,GO:0005622,GO:0005623,GO:0005737,GO:0006082,GO:0006575,GO:0006725,GO:0006732,GO:0006760,GO:0006807,GO:0008150,GO:0008152,GO:0008483,GO:0009058,GO:0009108,GO:0009396,GO:0009987,GO:0016053,GO:0016740,GO:0016769,GO:0018130,GO:0019438,GO:0019752,GO:0034641,GO:0042398,GO:0042558,GO:0042559,GO:0043436,GO:0043603,GO:0043604,GO:0044237,GO:0044249,GO:0044271,GO:0044281,GO:…	ko:K01665,ko:K03342,ko:K13503,ko:K13950	ko00400,ko00790,ko01100,ko01110,ko01130,ko01230,map00400,map00790,map01100,map01110,map01130,map01230	pabB	hypothetical protein	component I	EH	Cytoplasmic	No signal	CYTOPLASMIQUE	null	383	N			0	0	0	0	0	0	0	0
SAOUHSC_00724		ko:K00826,ko:K02619	ko00270,ko00280,ko00290,ko00770,ko00790,ko01100,ko01110,ko01130,ko01210,ko01230,map00270,map00280,map00290,map00770,map00790,map01100,map01110,map01130,map01210,map01230	pabC	chorismate binding enzyme, putative	COG0115 Branched-chain amino acid aminotransferase 4-amino-4-deoxychorismate lyase	EH	Cytoplasmic	No signal	CYTOPLASMIQUE	null	202	N			0	0	0	0	0	0	0	0
SAOUHSC_00725_miss					hypothetical protein		NP	CytoplasmicMembrane	TM segment	MEMBRANE	null	68	N			0	0	0	0	0	0	0	0
SAOUHSC_00726		ko:K01457,ko:K06351,ko:K07160	ko00220,ko00791,ko01100,ko01120,map00220,map00791,map01100,map01120	kipI	hypothetical protein	allophanate hydrolase subunit 1	E	Unknown	No signal	CYTOPLASMIQUE	null	236	N			1	1	1	1	0	0	0	0
SAOUHSC_00727		ko:K01941,ko:K06350	ko00220,ko00791,ko01100,map00220,map00791,map01100	kipA	hypothetical protein	allophanate hydrolase subunit 2	E	Cytoplasmic	No signal	CYTOPLASMIQUE	null	334	N			1	1	1	0	1	0	0	0
SAOUHSC_00728	GO:0005575,GO:0005576	ko:K19005	ko00561,ko01100,map00561,map01100	ltaS	hypothetical protein	Catalyzes the polymerization of lipoteichoic acid (LTA) polyglycerol phosphate, a reaction that presumably uses phosphatidylglycerol (PG) as substrate	M	CytoplasmicMembrane	TM segment	PSE	C	646	N			1	1	1	1	1	1	1	1
SAOUHSC_00729		ko:K15738		yfmR	ABC transporter, ATP-binding protein	ABC transporter, ATP-binding protein	S	Cytoplasmic	No signal	CYTOPLASMIQUE	null	627	N			0	0	0	0	0	0	0	0
SAOUHSC_00730	GO:0003674,GO:0003676,GO:0003677,GO:0003678,GO:0003824,GO:0004003,GO:0004386,GO:0005488,GO:0005575,GO:0005622,GO:0005623,GO:0005694,GO:0005737,GO:0006139,GO:0006259,GO:0006281,GO:0006310,GO:0006725,GO:0006807,GO:0006950,GO:0006974,GO:0006996,GO:0008026,GO:0008094,GO:0008150,GO:0008152,GO:0009295,GO:0009378,GO:0009987,GO:0016043,GO:0016462,GO:0016787,GO:0016817,GO:0016818,GO:0016887,GO:0017111,GO:…	ko:K03654	ko03018,map03018	recQ	ATP-dependent DNA helicase RecQ	DNA helicase	L	Cytoplasmic	TM segment	CYTOPLASMIQUE	null	593	N			0	0	0	0	0	0	0	0
SAOUHSC_00731		ko:K05847	ko02010,map02010	proV	ABC transporter	ATP-binding protein	E	CytoplasmicMembrane	No signal	CYTOPLASMIQUE	null	325	N			0	0	0	0	1	1	1	1
SAOUHSC_00732		ko:K05845,ko:K05846	ko02010,map02010	opuBB	amino acid ABC transporter, permease protein, putative	Glycine betaine	P	CytoplasmicMembrane	TM segment	PSE	C	504	N			1	1	1	1	1	1	1	1
SAOUHSC_00733		ko:K00817	ko00340,ko00350,ko00360,ko00400,ko00401,ko00960,ko01100,ko01110,ko01130,ko01230,map00340,map00350,map00360,map00400,map00401,map00960,map01100,map01110,map01130,map01230	hisC	histidinol-phosphate aminotransferase	Belongs to the class-II pyridoxal-phosphate-dependent aminotransferase family. Histidinol-phosphate aminotransferase subfamily	E	Unknown	No signal	CYTOPLASMIQUE	null	352	N			0	0	0	0	0	0	0	0
SAOUHSC_00734		ko:K01081	ko00230,ko00240,ko00760,ko01100,ko01110,map00230,map00240,map00760,map01100,map01110	yorS	hypothetical protein	5'-3'-deoxyribonucleotidase	S	Cytoplasmic	No signal	CYTOPLASMIQUE	null	180	N			0	0	0	0	0	0	0	0
SAOUHSC_00735_miss					hypothetical protein		NP	Extracellular	No signal	CYTOPLASMIQUE	null	32	N			0	0	0	0	0	0	0	0
SAOUHSC_00736	GO:0001727,GO:0003674,GO:0003824,GO:0006629,GO:0006793,GO:0006796,GO:0008150,GO:0008152,GO:0009987,GO:0016301,GO:0016310,GO:0016740,GO:0016772,GO:0030258,GO:0044237,GO:0044238,GO:0044255,GO:0046834,GO:0071704	ko:K07029	ko00561,ko00564,ko01100,ko01110,map00561,map00564,map01100,map01110	yegS	hypothetical protein	May catalyze the ATP-dependent phosphorylation of lipids other than diacylglycerol (DAG)	F	Unknown	No signal	CYTOPLASMIQUE	null	305	N			0	0	0	0	0	0	0	0
SAOUHSC_00737_miss					hypothetical protein		NP	CytoplasmicMembrane	No signal	CYTOPLASMIQUE	null	33	N			0	0	0	0	0	0	0	0
SAOUHSC_00738	GO:0005575,GO:0005623,GO:0005886,GO:0016020,GO:0044464,GO:0071944	ko:K03305		dtpT	hypothetical protein	transporter	E	CytoplasmicMembrane	No signal	MEMBRANE	null	501	N			0	0	0	0	1	1	1	1
SAOUHSC_00739	GO:0003674,GO:0003824,GO:0005575,GO:0005622,GO:0005623,GO:0005737,GO:0005829,GO:0006139,GO:0006725,GO:0006807,GO:0008150,GO:0008152,GO:0008616,GO:0009058,GO:0009116,GO:0009119,GO:0009163,GO:0009987,GO:0016491,GO:0016645,GO:0016646,GO:0016651,GO:0016657,GO:0018130,GO:0019438,GO:0033739,GO:0034404,GO:0034641,GO:0034654,GO:0042455,GO:0044237,GO:0044238,GO:0044249,GO:0044271,GO:0044281,GO:0044283,GO:…	ko:K06879,ko:K09457,ko:K15270	ko00790,ko01100,map00790,map01100	queF	7-cyano-7-deazaguanine reductase	of the drug metabolite transporter (DMT) superfamily	EG	Cytoplasmic	No signal	CYTOPLASMIQUE	null	166	N			0	0	0	0	0	0	0	0
SAOUHSC_00740_mut	GO:0003674,GO:0003824,GO:0005575,GO:0005622,GO:0005623,GO:0005737,GO:0005829,GO:0006139,GO:0006725,GO:0006807,GO:0008150,GO:0008152,GO:0008616,GO:0009058,GO:0009116,GO:0009119,GO:0009163,GO:0009987,GO:0016491,GO:0016645,GO:0016646,GO:0016651,GO:0016657,GO:0018130,GO:0019438,GO:0033739,GO:0034404,GO:0034641,GO:0034654,GO:0042455,GO:0044237,GO:0044238,GO:0044249,GO:0044271,GO:0044281,GO:0044283,GO:…	ko:K06879,ko:K09457,ko:K15270	ko00790,ko01100,map00790,map01100	queF	hypothetical protein	of the drug metabolite transporter (DMT) superfamily	EG	CytoplasmicMembrane	TM segment	MEMBRANE	null	288	N			0	0	0	0	1	1	1	1
SAOUHSC_00741	GO:0000166,GO:0003674,GO:0005488,GO:0006464,GO:0006807,GO:0008150,GO:0008152,GO:0009987,GO:0010181,GO:0019538,GO:0032553,GO:0036094,GO:0036211,GO:0043167,GO:0043168,GO:0043170,GO:0043412,GO:0044237,GO:0044238,GO:0044260,GO:0044267,GO:0048037,GO:0050662,GO:0071704,GO:0097159,GO:0097367,GO:1901265,GO:1901363,GO:1901564	ko:K00525,ko:K03647	ko00230,ko00240,ko01100,map00230,map00240,map01100	nrdI	ribonucleotide reductase stimulatory protein	Probably involved in ribonucleotide reductase function	F	Cytoplasmic	No signal	CYTOPLASMIQUE	null	132	N			0	0	0	0	0	0	0	0
SAOUHSC_00742_mut	GO:0000166,GO:0003674,GO:0003824,GO:0004748,GO:0005488,GO:0005524,GO:0005575,GO:0005622,GO:0005623,GO:0005737,GO:0005829,GO:0005886,GO:0005971,GO:0006139,GO:0006259,GO:0006260,GO:0006725,GO:0006753,GO:0006793,GO:0006796,GO:0006807,GO:0008144,GO:0008150,GO:0008152,GO:0009058,GO:0009059,GO:0009117,GO:0009165,GO:0009262,GO:0009263,GO:0009987,GO:0015949,GO:0016020,GO:0016491,GO:0016725,GO:0016728,GO:…	ko:K00525	ko00230,ko00240,ko01100,map00230,map00240,map01100	nrdE	ribonucleotide-diphosphate reductase subunit alpha	Provides the precursors necessary for DNA synthesis. Catalyzes the biosynthesis of deoxyribonucleotides from the corresponding ribonucleotides	F	Cytoplasmic	No signal	CYTOPLASMIQUE	null	701	N			1	1	1	1	1	1	0	0
SAOUHSC_00743		ko:K00526	ko00230,ko00240,ko01100,map00230,map00240,map01100	nrdF	ribonucleotide-diphosphate reductase subunit beta	reductase, beta subunit	F	Cytoplasmic	No signal	PSE	C	323	N			1	1	1	1	0	0	0	0
SAOUHSC_00744_miss					hypothetical protein		NP	Extracellular	No signal	CYTOPLASMIQUE	null	34	N			0	0	0	0	0	0	0	0
SAOUHSC_00745_miss					hypothetical protein		NP	Extracellular	No signal	CYTOPLASMIQUE	null	51	N			0	0	0	0	0	0	0	0
SAOUHSC_00746_mut		ko:K02015	ko02010,map02010	sstA	hypothetical protein	Belongs to the binding-protein-dependent transport system permease family. FecCD subfamily	P	CytoplasmicMembrane	TM segment	MEMBRANE	null	337	N			0	0	0	0	0	0	0	0
SAOUHSC_00747		ko:K02015	ko02010,map02010	sstB	hypothetical protein	Belongs to the binding-protein-dependent transport system permease family. FecCD subfamily	P	CytoplasmicMembrane	TM segment	MEMBRANE	null	318	N			0	0	0	0	0	0	0	0
SAOUHSC_00748		ko:K02013	ko02010,map02010	yclP	hypothetical protein	ABC transporter, ATP-binding protein	P	CytoplasmicMembrane	No signal	CYTOPLASMIQUE	null	253	N			0	0	0	0	0	0	0	0
SAOUHSC_00749		ko:K02016	ko02010,map02010	fatB	hypothetical protein	COG4607 ABC-type enterochelin transport system, periplasmic component	P	CytoplasmicMembrane	Lipo signal peptide	PSE	E	342	Y			1	1	1	1	1	1	1	1
SAOUHSC_00751					hypothetical protein	CHY zinc finger	S	Cytoplasmic	No signal	CYTOPLASMIQUE	null	104	N			0	0	0	0	0	0	0	0
SAOUHSC_00752	GO:0000270,GO:0003674,GO:0003824,GO:0006022,GO:0006023,GO:0006024,GO:0006807,GO:0008150,GO:0008152,GO:0008762,GO:0009058,GO:0009059,GO:0009252,GO:0009273,GO:0009987,GO:0016491,GO:0016614,GO:0016616,GO:0030203,GO:0034645,GO:0042546,GO:0043170,GO:0044036,GO:0044038,GO:0044085,GO:0044237,GO:0044249,GO:0044260,GO:0055114,GO:0070589,GO:0071554,GO:0071704,GO:0071840,GO:1901135,GO:1901137,GO:1901564,GO:…	ko:K00075	ko00520,ko00550,ko01100,map00520,map00550,map01100	murB	UDP-N-acetylenolpyruvoylglucosamine reductase	Cell wall formation	M	Cytoplasmic	No signal	CYTOPLASMIQUE	null	307	N			1	1	1	1	0	0	0	0
SAOUHSC_00753					hypothetical protein	GrpB protein	S	Unknown	No signal	CYTOPLASMIQUE	null	172	N			0	0	0	0	0	0	0	0
SAOUHSC_00754					hypothetical protein		NP	Unknown	Lipo signal peptide	PSE	E	292	Y			0	0	0	0	1	1	0	1
SAOUHSC_00755		ko:K20541,ko:K20543		ytxJ	hypothetical protein	Protein of unknown function (DUF2847)	O	Unknown	No signal	CYTOPLASMIQUE	null	106	N			0	0	0	0	0	0	0	0
SAOUHSC_00756	GO:0003674,GO:0003824,GO:0005975,GO:0006082,GO:0006793,GO:0006796,GO:0008150,GO:0008152,GO:0009056,GO:0009987,GO:0016052,GO:0016054,GO:0016301,GO:0016310,GO:0016491,GO:0016661,GO:0016662,GO:0016740,GO:0016772,GO:0017144,GO:0019392,GO:0019394,GO:0019577,GO:0019579,GO:0019580,GO:0019752,GO:0042737,GO:0042836,GO:0042838,GO:0043436,GO:0043648,GO:0043649,GO:0043798,GO:0044237,GO:0044238,GO:0044248,GO:…	ko:K00865	ko00260,ko00561,ko00630,ko01100,ko01120,ko01130,map00260,map00561,map00630,map01100,map01120,map01130	garK	hypothetical protein	Glycerate kinase	G	Cytoplasmic	No signal	CYTOPLASMIQUE	null	374	N			1	1	1	1	1	1	0	0
SAOUHSC_00757	GO:0005575,GO:0005622,GO:0005623,GO:0005737,GO:0006508,GO:0006807,GO:0008150,GO:0008152,GO:0019538,GO:0043170,GO:0044238,GO:0044424,GO:0044464,GO:0071704,GO:1901564	ko:K01258		pepT	peptidase T	Cleaves the N-terminal amino acid of tripeptides	E	Cytoplasmic	No signal	CYTOPLASMIQUE	null	408	N			1	1	1	1	0	0	0	0
SAOUHSC_00758					hypothetical protein	Putative threonine/serine exporter	S	CytoplasmicMembrane	TM segment	MEMBRANE	null	164	N			0	0	0	0	0	0	0	0
SAOUHSC_00759				thrE	hypothetical protein	Putative threonine/serine exporter	S	CytoplasmicMembrane	No signal	MEMBRANE	null	253	N			0	0	0	0	0	0	0	0
SAOUHSC_00760	GO:0005575,GO:0005623,GO:0005886,GO:0016020,GO:0044464,GO:0071944			yliF	hypothetical protein	signal transduction by protein phosphorylation	T	CytoplasmicMembrane	TM segment	PSE	C	356	N			0	0	0	0	1	0	0	1
SAOUHSC_00762	GO:0000287,GO:0003674,GO:0003824,GO:0005488,GO:0005575,GO:0005623,GO:0005886,GO:0008150,GO:0008152,GO:0009058,GO:0009059,GO:0009987,GO:0016020,GO:0016043,GO:0016740,GO:0016772,GO:0016780,GO:0030145,GO:0034645,GO:0042546,GO:0043167,GO:0043169,GO:0043170,GO:0044036,GO:0044038,GO:0044085,GO:0044237,GO:0044249,GO:0044260,GO:0044464,GO:0045229,GO:0046872,GO:0046914,GO:0070589,GO:0071554,GO:0071555,GO:…	ko:K02851		llm	hypothetical protein	transferase	M	CytoplasmicMembrane	TM segment	MEMBRANE	null	351	N			0	0	0	0	0	0	0	0
SAOUHSC_00763		ko:K01271		yvyE	hypothetical protein	Domain of unknown function (DUF1949)	S	Cytoplasmic	No signal	CYTOPLASMIQUE	null	213	N			0	0	0	0	0	0	0	0
SAOUHSC_00764				degV	hypothetical protein	Uncharacterised protein, DegV family COG1307	S	Unknown	No signal	CYTOPLASMIQUE	null	127	N			0	0	0	0	0	0	0	0
SAOUHSC_00765_mut	GO:0003674,GO:0003678,GO:0003824,GO:0004003,GO:0004386,GO:0006139,GO:0006259,GO:0006260,GO:0006261,GO:0006268,GO:0006270,GO:0006281,GO:0006302,GO:0006310,GO:0006725,GO:0006807,GO:0006950,GO:0006974,GO:0006996,GO:0008026,GO:0008094,GO:0008150,GO:0008152,GO:0009058,GO:0009059,GO:0009987,GO:0016043,GO:0016462,GO:0016787,GO:0016817,GO:0016818,GO:0016887,GO:0017111,GO:0032392,GO:0032508,GO:0033554,GO:…	ko:K02240		comFA	hypothetical protein	COG4098 Superfamily II DNA RNA helicase required for DNA uptake (late competence protein)	L	Cytoplasmic	TM segment	CYTOPLASMIQUE	null	360	N			0	0	0	0	0	0	0	0
SAOUHSC_00766		ko:K02242		comFC	hypothetical protein	Competence protein	S	Cytoplasmic	No signal	CYTOPLASMIQUE	null	224	N			0	0	0	0	0	0	0	0
SAOUHSC_00767	GO:0003674,GO:0005488,GO:0005575,GO:0005622,GO:0005623,GO:0005737,GO:0005829,GO:0005840,GO:0006417,GO:0006448,GO:0008150,GO:0009889,GO:0009890,GO:0009892,GO:0010468,GO:0010556,GO:0010558,GO:0010605,GO:0010608,GO:0010629,GO:0015935,GO:0017148,GO:0019222,GO:0022626,GO:0022627,GO:0031323,GO:0031324,GO:0031326,GO:0031327,GO:0032268,GO:0032269,GO:0032991,GO:0034248,GO:0034249,GO:0043021,GO:0043022,GO:…	ko:K05808		hpf	hypothetical protein	Required for dimerization of active 70S ribosomes into 100S ribosomes in stationary phase	J	Cytoplasmic	No signal	CYTOPLASMIQUE	null	190	N			1	1	1	1	0	0	0	0
SAOUHSC_00769	GO:0000166,GO:0002790,GO:0003674,GO:0003824,GO:0005215,GO:0005488,GO:0005524,GO:0005575,GO:0005622,GO:0005623,GO:0005737,GO:0005829,GO:0005886,GO:0005887,GO:0006810,GO:0008104,GO:0008144,GO:0008150,GO:0008320,GO:0008565,GO:0009306,GO:0009987,GO:0015031,GO:0015399,GO:0015405,GO:0015440,GO:0015450,GO:0015462,GO:0015833,GO:0016020,GO:0016021,GO:0016462,GO:0016787,GO:0016817,GO:0016818,GO:0016887,GO:…	ko:K03070	ko02024,ko03060,ko03070,map02024,map03060,map03070	secA	preprotein translocase subunit SecA	Part of the Sec protein translocase complex. Interacts with the SecYEG preprotein conducting channel. Has a central role in coupling the hydrolysis of ATP to the transfer of proteins into and across the cell membrane, serving as an ATP-driven molecular motor driving the stepwise translocation of polypeptide chains across the membrane	U	Cytoplasmic	No signal	CYTOPLASMIQUE	null	843	N			1	1	1	1	1	1	1	1
SAOUHSC_00770_miss					hypothetical protein		NP	Unknown	No signal	CYTOPLASMIQUE	null	34	N			0	0	0	0	0	0	0	0
SAOUHSC_00771_mut	GO:0003674,GO:0003676,GO:0003723,GO:0003747,GO:0005488,GO:0005575,GO:0005622,GO:0005623,GO:0005737,GO:0005829,GO:0006412,GO:0006415,GO:0006518,GO:0006807,GO:0008079,GO:0008135,GO:0008150,GO:0008152,GO:0009058,GO:0009059,GO:0009987,GO:0010467,GO:0016043,GO:0016149,GO:0019538,GO:0022411,GO:0032984,GO:0034641,GO:0034645,GO:0043043,GO:0043170,GO:0043603,GO:0043604,GO:0043624,GO:0043933,GO:0044237,GO:…	ko:K02836		prfB	peptide chain release factor 2 putative	Peptide chain release factor 2 directs the termination of translation in response to the peptide chain termination codons UGA and UAA	J	Cytoplasmic	No signal	CYTOPLASMIQUE	null	330	N			1	1	1	1	0	0	0	0
SAOUHSC_00772_miss					hypothetical protein		NP	Unknown	No signal	CYTOPLASMIQUE	null	35	N			0	0	0	0	0	0	0	0
SAOUHSC_00773		ko:K22278,ko:K22409		safA	LysM domain-containing protein	CHAP domain	M	Extracellular	Sec signal	PSE	R	279	N			0	0	0	0	0	0	0	0
SAOUHSC_00774		ko:K07023		yfbR	hypothetical protein	HD containing hydrolase-like enzyme	S	Cytoplasmic	No signal	CYTOPLASMIQUE	null	216	N			1	1	1	1	0	0	0	0
SAOUHSC_00775				csbA	hypothetical protein	Uncharacterized protein conserved in bacteria (DUF2198)	S	CytoplasmicMembrane	TM segment	MEMBRANE	null	78	N			0	0	0	0	0	0	0	0
SAOUHSC_00776_mut		ko:K03702,ko:K08999	ko03420,map03420	uvrB	excinuclease ABC, B subunit	damaged site, the DNA wraps around one UvrB monomer. DNA wrap is dependent on ATP binding by UvrB and probably causes local melting of the DNA helix, facilitating insertion of UvrB beta-hairpin between the DNA strands. Then UvrB probes one DNA strand for the presence of a lesion. If a lesion is found the UvrA subunits dissociate and the UvrB-DNA preincision complex is formed. This complex is subs…	L	Cytoplasmic	No signal	CYTOPLASMIQUE	null	661	N			1	1	1	1	0	0	0	0
SAOUHSC_00778_miss	GO:0003674,GO:0003824,GO:0004803,GO:0005575,GO:0005622,GO:0005623,GO:0005737,GO:0005829,GO:0006139,GO:0006259,GO:0006310,GO:0006313,GO:0006355,GO:0006725,GO:0006807,GO:0008150,GO:0008152,GO:0009889,GO:0009891,GO:0009893,GO:0009987,GO:0010468,GO:0010556,GO:0010557,GO:0010604,GO:0010628,GO:0019219,GO:0019222,GO:0031323,GO:0031325,GO:0031326,GO:0031328,GO:0032196,GO:0034641,GO:0043170,GO:0044237,GO:…	ko:K07481			hypothetical protein	COG3039 Transposase and inactivated derivatives IS5 family	L	Cytoplasmic	No signal	CYTOPLASMIQUE	null	338	N			0	0	0	0	0	0	0	0
SAOUHSC_00779_para		ko:K03702,ko:K08999	ko03420,map03420	uvrB2	excinuclease ABC subunit B, putative	damaged site, the DNA wraps around one UvrB monomer. DNA wrap is dependent on ATP binding by UvrB and probably causes local melting of the DNA helix, facilitating insertion of UvrB beta-hairpin between the DNA strands. Then UvrB probes one DNA strand for the presence of a lesion. If a lesion is found the UvrA subunits dissociate and the UvrB-DNA preincision complex is formed. This complex is subs…	L	Cytoplasmic	No signal	CYTOPLASMIQUE	null	324	N			0	0	0	0	0	0	0	0
SAOUHSC_00780		ko:K03701	ko03420,map03420	uvrA	excinuclease ABC subunit A	The UvrABC repair system catalyzes the recognition and processing of DNA lesions. UvrA is an ATPase and a DNA-binding protein. A damage recognition complex composed of 2 UvrA and 2 UvrB subunits scans DNA for abnormalities. When the presence of a lesion has been verified by UvrB, the UvrA molecules dissociate	L	Cytoplasmic	No signal	CYTOPLASMIQUE	null	948	N			1	1	1	1	0	0	0	0
SAOUHSC_00781	GO:0005575,GO:0005622,GO:0005623,GO:0005737,GO:0005829,GO:0044424,GO:0044444,GO:0044464	ko:K06023		hprK	HPr kinase/phosphorylase	Catalyzes the ATP- as well as the pyrophosphate- dependent phosphorylation of a specific serine residue in HPr, a phosphocarrier protein of the phosphoenolpyruvate-dependent sugar phosphotransferase system (PTS). HprK P also catalyzes the pyrophosphate-producing, inorganic phosphate-dependent dephosphorylation (phosphorolysis) of seryl-phosphorylated HPr (P- Ser-HPr). The two antagonistic activit…	F	Cytoplasmic	No signal	CYTOPLASMIQUE	null	310	N			1	1	1	1	0	0	0	0
SAOUHSC_00782	GO:0003674,GO:0003824,GO:0005575,GO:0005623,GO:0005886,GO:0005887,GO:0006464,GO:0006807,GO:0008150,GO:0008152,GO:0008961,GO:0009058,GO:0009059,GO:0009249,GO:0009898,GO:0009987,GO:0010467,GO:0016020,GO:0016021,GO:0016740,GO:0016757,GO:0018065,GO:0018193,GO:0018205,GO:0019538,GO:0031224,GO:0031226,GO:0034645,GO:0036211,GO:0040007,GO:0042157,GO:0042158,GO:0043170,GO:0043412,GO:0044237,GO:0044238,GO:…	ko:K03438,ko:K13292		lgt	prolipoprotein diacylglyceryl transferase	Transfers the N-acyl diglyceride group on what will become the N-terminal cysteine of membrane lipoproteins	M	CytoplasmicMembrane	TM segment	MEMBRANE	null	279	N			0	0	0	0	1	1	1	1
SAOUHSC_00783				yvoF	hypothetical protein	Hexapeptide repeat of succinyl-transferase	S	Cytoplasmic	No signal	CYTOPLASMIQUE	null	161	N			0	0	0	0	0	0	0	0
SAOUHSC_00784					hypothetical protein	Tetratricopeptide repeat	S	CytoplasmicMembrane	No signal	CYTOPLASMIQUE	null	479	N			0	0	0	0	0	0	0	0
SAOUHSC_00785		ko:K00384	ko00450,map00450	trxB	thioredoxin reductase	Belongs to the class-II pyridine nucleotide-disulfide oxidoreductase family	C	Cytoplasmic	No signal	CYTOPLASMIQUE	null	311	N			1	1	1	1	0	0	0	0
SAOUHSC_00786_miss					hypothetical protein		NP	Extracellular	No signal	CYTOPLASMIQUE	null	141	N			0	0	0	0	0	0	0	0
SAOUHSC_00787	GO:0003674,GO:0003676,GO:0003723,GO:0005488,GO:0005515,GO:0005575,GO:0005623,GO:0005886,GO:0006139,GO:0006396,GO:0006725,GO:0006807,GO:0008150,GO:0008152,GO:0009987,GO:0010467,GO:0016020,GO:0016070,GO:0034641,GO:0042802,GO:0043170,GO:0044237,GO:0044238,GO:0044464,GO:0046483,GO:0071704,GO:0071944,GO:0090304,GO:0097159,GO:1901360,GO:1901363	ko:K06958		rapZ	hypothetical protein	Displays ATPase and GTPase activities	S	Cytoplasmic	No signal	CYTOPLASMIQUE	null	303	N			1	1	1	1	0	0	0	0
SAOUHSC_00788				ybhK	hypothetical protein	Required for morphogenesis under gluconeogenic growth conditions	S	Unknown	TM segment	CYTOPLASMIQUE	null	331	N			0	1	1	1	0	0	0	0
SAOUHSC_00789	GO:0005575,GO:0005618,GO:0005623,GO:0005886,GO:0008150,GO:0016020,GO:0030312,GO:0043937,GO:0044464,GO:0050789,GO:0050793,GO:0065007,GO:0071944	ko:K09762		whiA	hypothetical protein	May be required for sporulation	K	Cytoplasmic	No signal	CYTOPLASMIQUE	null	314	N			0	0	1	1	0	0	0	0
SAOUHSC_00790	GO:0003674,GO:0003824,GO:0004176,GO:0005488,GO:0005515,GO:0006355,GO:0006508,GO:0006515,GO:0006807,GO:0008150,GO:0008152,GO:0008233,GO:0009056,GO:0009057,GO:0009889,GO:0009890,GO:0009892,GO:0009987,GO:0010468,GO:0010556,GO:0010558,GO:0010605,GO:0010629,GO:0016462,GO:0016787,GO:0016817,GO:0016818,GO:0016887,GO:0017111,GO:0019219,GO:0019222,GO:0019538,GO:0030163,GO:0031323,GO:0031324,GO:0031326,GO:…	ko:K01358	ko04112,ko04212,map04112,map04212	clpP	ATP-dependent Clp protease, proteolytic subunit ClpP	Cleaves peptides in various proteins in a process that requires ATP hydrolysis. Has a chymotrypsin-like activity. Plays a major role in the degradation of misfolded proteins	OU	Cytoplasmic	No signal	CYTOPLASMIQUE	null	195	N			1	1	1	1	0	0	0	0
SAOUHSC_00792		ko:K07071		yfhF	hypothetical protein	epimerase dehydratase family	S	Unknown	No signal	CYTOPLASMIQUE	null	300	N			1	1	1	1	0	0	0	0
SAOUHSC_00793					hypothetical protein	Domain of unknown function (DUF4887)	S	CytoplasmicMembrane	TM segment	PSE	C	209	N			0	0	0	0	1	0	0	0
SAOUHSC_00794		ko:K05311		gapR	glycolytic operon regulator	COG2390 Transcriptional regulator, contains sigma factor-related N-terminal domain	K	Cytoplasmic	No signal	CYTOPLASMIQUE	null	337	N			1	1	1	0	0	0	0	0
SAOUHSC_00795	GO:0000166,GO:0001871,GO:0002020,GO:0003674,GO:0003824,GO:0004365,GO:0005488,GO:0005515,GO:0005575,GO:0005622,GO:0005623,GO:0005737,GO:0006139,GO:0006725,GO:0006732,GO:0006733,GO:0006734,GO:0006735,GO:0006753,GO:0006793,GO:0006796,GO:0006807,GO:0008150,GO:0008152,GO:0009117,GO:0009986,GO:0009987,GO:0016491,GO:0016620,GO:0016903,GO:0019362,GO:0019637,GO:0019674,GO:0019899,GO:0022610,GO:0030246,GO:…	ko:K00134	ko00010,ko00710,ko01100,ko01110,ko01120,ko01130,ko01200,ko01230,ko04066,ko05010,map00010,map00710,map01100,map01110,map01120,map01130,map01200,map01230,map04066,map05010	gapA	glyceraldehyde-3-phosphate dehydrogenase, type I	Belongs to the glyceraldehyde-3-phosphate dehydrogenase family	G	Cytoplasmic	No signal	CYTOPLASMIQUE	null	336	N			1	1	1	1	1	1	1	1
SAOUHSC_00796	GO:0001871,GO:0002020,GO:0003674,GO:0003824,GO:0004618,GO:0005488,GO:0005515,GO:0005575,GO:0005618,GO:0005622,GO:0005623,GO:0005737,GO:0005975,GO:0006082,GO:0006090,GO:0006091,GO:0006096,GO:0006139,GO:0006163,GO:0006164,GO:0006165,GO:0006725,GO:0006732,GO:0006733,GO:0006753,GO:0006754,GO:0006757,GO:0006793,GO:0006796,GO:0006807,GO:0008150,GO:0008152,GO:0009056,GO:0009058,GO:0009108,GO:0009117,GO:…	ko:K00927,ko:K01803	ko00010,ko00051,ko00562,ko00710,ko01100,ko01110,ko01120,ko01130,ko01200,ko01230,map00010,map00051,map00562,map00710,map01100,map01110,map01120,map01130,map01200,map01230	pgk	phosphoglycerate kinase	Belongs to the phosphoglycerate kinase family	F	Cytoplasmic	No signal	CYTOPLASMIQUE	null	396	N			1	1	1	1	1	1	1	1
SAOUHSC_00797	GO:0003674,GO:0003824,GO:0004807,GO:0005575,GO:0005622,GO:0005623,GO:0005737,GO:0005829,GO:0005975,GO:0005996,GO:0006006,GO:0006066,GO:0006071,GO:0006081,GO:0006082,GO:0006090,GO:0006091,GO:0006094,GO:0006096,GO:0006139,GO:0006163,GO:0006164,GO:0006165,GO:0006725,GO:0006732,GO:0006733,GO:0006753,GO:0006754,GO:0006757,GO:0006793,GO:0006796,GO:0006807,GO:0008150,GO:0008152,GO:0009056,GO:0009058,GO:…	ko:K00927,ko:K01803	ko00010,ko00051,ko00562,ko00710,ko01100,ko01110,ko01120,ko01130,ko01200,ko01230,map00010,map00051,map00562,map00710,map01100,map01110,map01120,map01130,map01200,map01230	tpiA	triosephosphate isomerase	Involved in the gluconeogenesis. Catalyzes stereospecifically the conversion of dihydroxyacetone phosphate (DHAP) to D-glyceraldehyde-3-phosphate (G3P)	G	Cytoplasmic	No signal	CYTOPLASMIQUE	null	253	N			1	1	1	1	0	0	0	0
SAOUHSC_00798	GO:0003674,GO:0003824,GO:0004619,GO:0005488,GO:0005575,GO:0005622,GO:0005623,GO:0005737,GO:0005829,GO:0005975,GO:0006082,GO:0006090,GO:0006091,GO:0006096,GO:0006139,GO:0006163,GO:0006164,GO:0006165,GO:0006725,GO:0006732,GO:0006733,GO:0006753,GO:0006754,GO:0006757,GO:0006793,GO:0006796,GO:0006807,GO:0006950,GO:0006979,GO:0008150,GO:0008152,GO:0009056,GO:0009058,GO:0009108,GO:0009117,GO:0009123,GO:…	ko:K15633	ko00010,ko00260,ko00680,ko01100,ko01110,ko01120,ko01130,ko01200,ko01230,map00010,map00260,map00680,map01100,map01110,map01120,map01130,map01200,map01230	pgm	phosphoglyceromutase	Catalyzes the interconversion of 2-phosphoglycerate and 3-phosphoglycerate	G	Cytoplasmic	No signal	CYTOPLASMIQUE	null	505	N			1	1	1	1	0	0	0	1
SAOUHSC_00799	GO:0003674,GO:0003824,GO:0004634,GO:0005488,GO:0005515,GO:0005518,GO:0005575,GO:0005576,GO:0005618,GO:0005622,GO:0005623,GO:0005737,GO:0009986,GO:0016829,GO:0016835,GO:0016836,GO:0019899,GO:0030312,GO:0035375,GO:0043236,GO:0044424,GO:0044464,GO:0044877,GO:0050840,GO:0071944	ko:K01689	ko00010,ko00680,ko01100,ko01110,ko01120,ko01130,ko01200,ko01230,ko03018,ko04066,map00010,map00680,map01100,map01110,map01120,map01130,map01200,map01230,map03018,map04066	eno	phosphopyruvate hydratase	Catalyzes the reversible conversion of 2- phosphoglycerate into phosphoenolpyruvate. It is essential for the degradation of carbohydrates via glycolysis	G	Cytoplasmic	No signal	CYTOPLASMIQUE	null	434	N			1	1	1	1	1	1	1	1
SAOUHSC_00800					hypothetical protein		NP	CytoplasmicMembrane	TM segment	MEMBRANE	null	152	N			0	0	0	0	1	1	1	1
SAOUHSC_00801	GO:0003674,GO:0005215,GO:0005575,GO:0005623,GO:0005886,GO:0006605,GO:0006612,GO:0006613,GO:0006614,GO:0006616,GO:0006810,GO:0006886,GO:0008104,GO:0008150,GO:0008320,GO:0008565,GO:0009987,GO:0015031,GO:0015833,GO:0016020,GO:0016043,GO:0022857,GO:0022884,GO:0031522,GO:0032978,GO:0032991,GO:0033036,GO:0033365,GO:0034613,GO:0042886,GO:0042887,GO:0043952,GO:0044464,GO:0045047,GO:0045184,GO:0046907,GO:…	ko:K03075	ko02024,ko03060,ko03070,map02024,map03060,map03070	secG	preprotein translocase subunit SecG	Preprotein translocase subunit SecG	U	CytoplasmicMembrane	TM segment	MEMBRANE	null	77	N			0	1	1	1	0	1	0	0
SAOUHSC_00802	GO:0003674,GO:0003824,GO:0005575,GO:0006629,GO:0008150,GO:0008152,GO:0016020,GO:0016298,GO:0016787,GO:0016788,GO:0044238,GO:0071704	ko:K03928		est	carboxylesterase precursor, putative	Carboxylesterase	S	Cytoplasmic	No signal	CYTOPLASMIQUE	null	246	N			1	1	0	1	0	0	0	0
SAOUHSC_00803		ko:K12573,ko:K12585	ko03018,map03018	rnr	ribonuclease R	3'-5' exoribonuclease that releases 5'-nucleoside monophosphates and is involved in maturation of structured RNAs	J	Cytoplasmic	No signal	CYTOPLASMIQUE	null	790	N			0	0	0	0	0	0	0	0
SAOUHSC_00804	GO:0003674,GO:0003676,GO:0003723,GO:0005488,GO:0005575,GO:0005622,GO:0005623,GO:0005737,GO:0005829,GO:0006464,GO:0006807,GO:0008150,GO:0008152,GO:0009987,GO:0019538,GO:0036211,GO:0043170,GO:0043412,GO:0044237,GO:0044238,GO:0044260,GO:0044267,GO:0044424,GO:0044444,GO:0044464,GO:0070930,GO:0071704,GO:0097159,GO:1901363,GO:1901564	ko:K03664		smpB	SsrA-binding protein	Required for rescue of stalled ribosomes mediated by trans-translation. Binds to transfer-messenger RNA (tmRNA), required for stable association of tmRNA with ribosomes. tmRNA and SmpB together mimic tRNA shape, replacing the anticodon stem-loop with SmpB. tmRNA is encoded by the ssrA gene	O	Cytoplasmic	No signal	CYTOPLASMIQUE	null	154	N			0	0	0	0	0	0	0	0
SAOUHSC_00805_miss					hypothetical protein		NP	CytoplasmicMembrane	No signal	CYTOPLASMIQUE	null	93	N			0	0	0	0	0	0	0	0
SAOUHSC_00806					hypothetical protein		NP	Unknown	No signal	CYTOPLASMIQUE	null	107	N			0	0	0	0	0	0	0	0
SAOUHSC_00807_miss					hypothetical protein		NP	Extracellular	No signal	CYTOPLASMIQUE	null	48	N			0	0	0	0	0	0	0	0
SAOUHSC_00808		ko:K12132,ko:K17592			hypothetical protein	Domain of unknown function (DUF5067)	NU	Unknown	Lipo signal peptide	PSE	E	242	Y			1	1	1	1	1	1	1	1
SAOUHSC_00809_miss					hypothetical protein		NP	CytoplasmicMembrane	No signal	CYTOPLASMIQUE	null	51	N			0	0	0	0	0	0	0	0
SAOUHSC_00810					hypothetical protein		NP	Unknown	TM segment	PSE	C	173	N			0	0	0	0	0	0	0	0
SAOUHSC_00811		ko:K03824		Z012_06855	hypothetical protein	(GNAT) family	S	Unknown	No signal	CYTOPLASMIQUE	null	176	N			0	0	0	0	0	0	0	0
SAOUHSC_00812_mut	GO:0001968,GO:0003674,GO:0005488,GO:0005515,GO:0008150,GO:0044877,GO:0051704,GO:0070051,GO:0098630,GO:0098743	ko:K14192,ko:K14194,ko:K14201	ko05150,map05150	clfA	clumping factor	C-terminus of bacterial fibrinogen-binding adhesin	Q	Cellwall	No signal	PSE	RN	186	N			0	0	0	0	0	0	0	0
SAOUHSC_00813_miss					truncated secreted von Willebrand factor-binding protein	Staphylococcus aureus coagulase	S	Unknown	Sec signal	MEMBRANE	null	39	Y			0	0	0	0	0	0	0	0
SAOUHSC_00814				vwb	truncated secreted von Willebrand factor-binding protein coagulase VWbp, putative	Staphylococcus aureus coagulase	S	Extracellular	No signal	CYTOPLASMIQUE	null	450	N			0	0	0	0	0	0	0	0
SAOUHSC_00816				emp	extracellular matrix and plasma binding protein, putative		NP	Cellwall	Sec signal	SECRETED	null	340	N			0	0	1	1	1	1	0	0
SAOUHSC_00817					hypothetical protein	Staphylococcus aureus coagulase	S	Unknown	Sec signal	SECRETED	null	156	N			0	0	0	0	0	0	0	0
SAOUHSC_00818		ko:K01174		nuc	thermonuclease precursor	Staphylococcal nuclease homologues	L	Extracellular	Sec signal	MEMBRANE	null	228	N	Thermonuclease	Enzyme	0	0	0	0	0	0	0	0
SAOUHSC_00819		ko:K03704		cspC	hypothetical protein	COG1278 Cold shock proteins	K	Cytoplasmic	No signal	CYTOPLASMIQUE	null	66	N			0	0	0	0	0	0	0	0
SAOUHSC_00820					hypothetical protein		NP	Unknown	No signal	CYTOPLASMIQUE	null	72	N			0	0	0	0	0	0	0	0
SAOUHSC_00821					hypothetical protein		NP	Unknown	No signal	CYTOPLASMIQUE	null	94	N			0	0	0	0	0	0	0	0
SAOUHSC_00822					hypothetical protein		NP	CytoplasmicMembrane	Sec signal	SECRETED	null	189	N			0	0	0	0	0	0	0	0
SAOUHSC_00823					hypothetical protein		NP	CytoplasmicMembrane	TM segment	MEMBRANE	null	62	N			0	0	0	0	0	0	0	0
SAOUHSC_00824					hypothetical protein		NP	CytoplasmicMembrane	TM segment	MEMBRANE	null	86	N			0	0	0	0	0	0	0	0
SAOUHSC_00825					hypothetical protein	Belongs to the UPF0346 family	S	CytoplasmicMembrane	No signal	CYTOPLASMIQUE	null	67	N			0	0	0	0	0	0	0	0
SAOUHSC_00826					hypothetical protein		NP	Unknown	No signal	CYTOPLASMIQUE	null	78	N			0	0	0	0	0	0	0	0
SAOUHSC_00827_mut		ko:K01834	ko00010,ko00260,ko00680,ko01100,ko01110,ko01120,ko01130,ko01200,ko01230,ko04922,ko05230,map00010,map00260,map00680,map01100,map01110,map01120,map01130,map01200,map01230,map04922,map05230	pgm5	hypothetical protein	Belongs to the phosphoglycerate mutase family	G	Cytoplasmic	No signal	CYTOPLASMIQUE	null	193	N			0	0	0	0	0	0	0	0
SAOUHSC_00828	GO:0003333,GO:0003674,GO:0005215,GO:0005342,GO:0005575,GO:0005623,GO:0005886,GO:0005887,GO:0006810,GO:0006811,GO:0006812,GO:0006820,GO:0006865,GO:0008150,GO:0008324,GO:0008509,GO:0008514,GO:0015075,GO:0015171,GO:0015174,GO:0015181,GO:0015318,GO:0015711,GO:0015802,GO:0015807,GO:0015809,GO:0015849,GO:0015893,GO:0016020,GO:0016021,GO:0022857,GO:0031224,GO:0031226,GO:0034220,GO:0042221,GO:0042493,GO:…	ko:K06895		argO	hypothetical protein	LysE type translocator	S	CytoplasmicMembrane	TM segment	MEMBRANE	null	205	N			0	0	0	0	0	0	0	0
SAOUHSC_00830		ko:K00657,ko:K06718,ko:K18816	ko00260,ko00330,ko01100,ko01120,ko04216,map00260,map00330,map01100,map01120,map04216		hypothetical protein	Acetyltransferase (GNAT) domain	J	Cytoplasmic	No signal	CYTOPLASMIQUE	null	164	N			0	0	0	0	0	0	0	0
SAOUHSC_00831		ko:K04063		ohrA	hypothetical protein	response to oxidative stress	O	Unknown	No signal	CYTOPLASMIQUE	null	140	N			0	0	0	0	0	0	0	0
SAOUHSC_00832	GO:0000166,GO:0003674,GO:0003824,GO:0003855,GO:0004764,GO:0005488,GO:0006082,GO:0008150,GO:0008152,GO:0009058,GO:0009423,GO:0009987,GO:0016053,GO:0016491,GO:0016614,GO:0016616,GO:0016829,GO:0016835,GO:0016836,GO:0019632,GO:0019752,GO:0032787,GO:0036094,GO:0043436,GO:0043648,GO:0043650,GO:0044237,GO:0044249,GO:0044281,GO:0044283,GO:0046394,GO:0046417,GO:0048037,GO:0050661,GO:0050662,GO:0055114,GO:…	ko:K03785,ko:K13832	ko00400,ko01100,ko01110,ko01130,ko01230,map00400,map01100,map01110,map01130,map01230	aroD	3-dehydroquinate dehydratase	Involved in the third step of the chorismate pathway, which leads to the biosynthesis of aromatic amino acids. Catalyzes the cis-dehydration of 3-dehydroquinate (DHQ) and introduces the first double bond of the aromatic ring to yield 3- dehydroshikimate	E	Cytoplasmic	No signal	CYTOPLASMIQUE	null	238	N			1	0	1	1	0	0	0	0
SAOUHSC_00833				ydjA	hypothetical protein	nitroreductase	C	Cytoplasmic	No signal	CYTOPLASMIQUE	null	179	N			0	0	1	1	0	0	0	0
SAOUHSC_00834	GO:0003674,GO:0003824,GO:0004791,GO:0005575,GO:0005622,GO:0005623,GO:0005737,GO:0005829,GO:0006950,GO:0006979,GO:0008150,GO:0008152,GO:0009636,GO:0009987,GO:0015035,GO:0015036,GO:0016209,GO:0016491,GO:0016651,GO:0016667,GO:0016668,GO:0016671,GO:0019725,GO:0033554,GO:0034599,GO:0042221,GO:0042592,GO:0044424,GO:0044444,GO:0044464,GO:0045454,GO:0047134,GO:0050789,GO:0050794,GO:0050896,GO:0051716,GO:…	ko:K01829,ko:K03671,ko:K03734,ko:K06196	ko04621,ko05418,map04621,map05418	ydbP	thioredoxin, putative	Thioredoxin	CO	Cytoplasmic	No signal	CYTOPLASMIQUE	null	106	N			1	1	1	1	0	0	0	0
SAOUHSC_00835		ko:K00537		arsC	hypothetical protein	Belongs to the ArsC family	P	Cytoplasmic	No signal	CYTOPLASMIQUE	null	118	N			1	1	1	1	0	0	0	0
SAOUHSC_00836	GO:0006082,GO:0006464,GO:0006629,GO:0006631,GO:0006633,GO:0006732,GO:0006790,GO:0006807,GO:0008150,GO:0008152,GO:0008610,GO:0009058,GO:0009106,GO:0009107,GO:0009108,GO:0009249,GO:0009987,GO:0010467,GO:0016053,GO:0018065,GO:0018130,GO:0018193,GO:0018205,GO:0019538,GO:0019752,GO:0032787,GO:0036211,GO:0043170,GO:0043412,GO:0043436,GO:0044237,GO:0044238,GO:0044249,GO:0044255,GO:0044260,GO:0044267,GO:…	ko:K02437	ko00260,ko00630,ko01100,ko01110,ko01130,ko01200,map00260,map00630,map01100,map01110,map01130,map01200	gcvH	glycine cleavage system protein H	Is also involved in protein lipoylation via its role as an octanoyl lipoyl carrier protein intermediate	E	Cytoplasmic	No signal	CYTOPLASMIQUE	null	126	N			1	1	1	1	0	0	0	0
SAOUHSC_00837_miss					hypothetical protein		NP	CytoplasmicMembrane	TM segment	CYTOPLASMIQUE	null	37	N			0	0	0	0	0	0	0	0
SAOUHSC_00838				truncated-SA	hypothetical protein	Domain of unknown function (DUF1963)	S	Cytoplasmic	No signal	CYTOPLASMIQUE	null	292	N			0	0	0	0	0	0	0	0
SAOUHSC_00839_miss					hypothetical protein		NP	Unknown	No signal	CYTOPLASMIQUE	null	37	N			0	0	0	0	0	0	0	0
SAOUHSC_00840_mut	GO:0003674,GO:0003824,GO:0004518,GO:0004519,GO:0004521,GO:0004540,GO:0006139,GO:0006364,GO:0006396,GO:0006725,GO:0006807,GO:0008150,GO:0008152,GO:0009987,GO:0010467,GO:0016070,GO:0016072,GO:0016787,GO:0016788,GO:0016891,GO:0016893,GO:0022613,GO:0034470,GO:0034641,GO:0034660,GO:0042254,GO:0043170,GO:0043822,GO:0044085,GO:0044237,GO:0044238,GO:0046483,GO:0071704,GO:0071840,GO:0090304,GO:0090305,GO:…	ko:K05985,ko:K07476		rnmV	hypothetical protein	TOPRIM	L	CytoplasmicMembrane	No signal	CYTOPLASMIQUE	null	129	N			0	0	0	0	0	0	0	0
SAOUHSC_00841				yusE	hypothetical protein	Thioredoxin	CO	Cytoplasmic	No signal	CYTOPLASMIQUE	null	98	N			0	0	0	0	0	0	0	0
SAOUHSC_00842	GO:0003674,GO:0003824,GO:0005215,GO:0006810,GO:0008150,GO:0015399,GO:0015405,GO:0016462,GO:0016787,GO:0016817,GO:0016818,GO:0016887,GO:0017111,GO:0022804,GO:0022857,GO:0042623,GO:0042626,GO:0043492,GO:0051179,GO:0051234,GO:0055085	ko:K02071	ko02010,map02010	metN	ABC transporter, ATP-binding protein, putative	Part of the ABC transporter complex MetNIQ involved in methionine import. Responsible for energy coupling to the transport system	P	CytoplasmicMembrane	No signal	CYTOPLASMIQUE	null	341	N			0	0	0	0	0	0	0	0
SAOUHSC_00843	GO:0000101,GO:0005575,GO:0005623,GO:0005886,GO:0006810,GO:0006811,GO:0006812,GO:0006820,GO:0006865,GO:0008150,GO:0015711,GO:0015821,GO:0015849,GO:0016020,GO:0042940,GO:0044464,GO:0046942,GO:0048473,GO:0051179,GO:0051234,GO:0071702,GO:0071705,GO:0071944,GO:0072348	ko:K02069,ko:K02072	ko02010,map02010	metI	hypothetical protein	ABC transporter permease	P	CytoplasmicMembrane	TM segment	MEMBRANE	null	231	N			0	0	0	0	0	0	0	0
SAOUHSC_00844		ko:K02072,ko:K02073	ko02010,map02010	metQ	hypothetical protein	Belongs to the nlpA lipoprotein family	M	CytoplasmicMembrane	Lipo signal peptide	PSE	E	273	Y			0	0	0	0	1	1	1	1
SAOUHSC_00845				csbD	hypothetical protein	Belongs to the UPF0337 (CsbD) family	S	Unknown	No signal	CYTOPLASMIQUE	null	64	N			0	0	0	0	0	0	0	0
SAOUHSC_00846		ko:K08974			hypothetical protein	Domain of unknown function (DUF368)	S	CytoplasmicMembrane	TM segment	MEMBRANE	null	283	N			0	0	0	0	0	0	0	0
SAOUHSC_00847	GO:0005575,GO:0005622,GO:0005623,GO:0005737,GO:0005829,GO:0006790,GO:0008150,GO:0008152,GO:0009314,GO:0009628,GO:0009987,GO:0016043,GO:0016226,GO:0022607,GO:0031163,GO:0044085,GO:0044237,GO:0044424,GO:0044444,GO:0044464,GO:0050896,GO:0051186,GO:0071840	ko:K09013		sufC	ABC transporter, ATP-binding protein, putative	FeS assembly ATPase SufC	O	Cytoplasmic	No signal	CYTOPLASMIQUE	null	253	N			1	1	1	1	1	1	0	0
SAOUHSC_00848		ko:K07033,ko:K09015		sufD	hypothetical protein	assembly protein SufD	O	Cytoplasmic	No signal	CYTOPLASMIQUE	null	435	N			1	1	1	1	1	1	0	1
SAOUHSC_00849_mut		ko:K04487,ko:K11717	ko00450,ko00730,ko01100,ko04122,map00450,map00730,map01100,map04122	sufS	aminotransferase	Catalyzes the removal of elemental sulfur and selenium atoms from L-cysteine, L-cystine, L-selenocysteine, and L- selenocystine to produce L-alanine	E	Cytoplasmic	No signal	CYTOPLASMIQUE	null	413	N			1	1	1	1	1	1	0	0
SAOUHSC_00850	GO:0003674,GO:0003824,GO:0005488,GO:0005506,GO:0005575,GO:0005622,GO:0005623,GO:0005737,GO:0006807,GO:0006873,GO:0006875,GO:0006879,GO:0008150,GO:0008152,GO:0008198,GO:0009987,GO:0010467,GO:0016740,GO:0016782,GO:0019538,GO:0019725,GO:0030003,GO:0036455,GO:0042592,GO:0043167,GO:0043169,GO:0043170,GO:0044238,GO:0044424,GO:0044464,GO:0046872,GO:0046914,GO:0046916,GO:0048037,GO:0048878,GO:0050801,GO:…	ko:K04488		sufU	hypothetical protein	NifU homolog involved in Fe-S cluster formation	C	Cytoplasmic	No signal	CYTOPLASMIQUE	null	154	N			0	0	0	0	0	0	0	0
SAOUHSC_00851	GO:0003674,GO:0003824,GO:0004518,GO:0004519,GO:0005575,GO:0005622,GO:0005623,GO:0005737,GO:0005829,GO:0006139,GO:0006725,GO:0006807,GO:0008150,GO:0008152,GO:0009987,GO:0016787,GO:0016788,GO:0034641,GO:0040007,GO:0043170,GO:0044237,GO:0044238,GO:0044424,GO:0044444,GO:0044464,GO:0046483,GO:0071704,GO:0090304,GO:0090305,GO:1901360	ko:K07033,ko:K09014		sufB	hypothetical protein	assembly protein SufB	O	Cytoplasmic	No signal	CYTOPLASMIQUE	null	465	N			1	1	1	1	1	1	1	1
SAOUHSC_00852_miss					hypothetical protein		NP	Cytoplasmic	No signal	CYTOPLASMIQUE	null	45	N			0	0	0	0	0	0	0	0
SAOUHSC_00853					hypothetical protein		NP	CytoplasmicMembrane	TM segment	MEMBRANE	null	104	N			0	0	0	0	0	0	0	0
SAOUHSC_00854	GO:0005575,GO:0005623,GO:0005886,GO:0016020,GO:0044464,GO:0071944	ko:K03699		yfjD	hypothetical protein	Domain of unknown function DUF21	P	CytoplasmicMembrane	Sec signal	MEMBRANE	null	346	N			0	0	0	0	0	0	0	0
SAOUHSC_00855		ko:K00459	ko00910,map00910	yrpB	hypothetical protein	2-nitropropane dioxygenase	S	Cytoplasmic	No signal	CYTOPLASMIQUE	null	355	N			0	0	0	0	0	0	0	0
SAOUHSC_00857_miss					hypothetical protein		NP	Unknown	No signal	CYTOPLASMIQUE	null	32	N			0	0	0	0	0	0	0	0
SAOUHSC_00858				yunF	hypothetical protein	Protein of unknown function DUF72	S	Unknown	No signal	CYTOPLASMIQUE	null	282	N			0	0	0	0	0	0	0	0
SAOUHSC_00859		ko:K07090		yunE	hypothetical protein	membrane transporter protein	S	CytoplasmicMembrane	TM segment	MEMBRANE	null	275	N			0	0	0	0	0	0	0	0
SAOUHSC_00860		ko:K01081	ko00230,ko00240,ko00760,ko01100,ko01110,map00230,map00240,map00760,map01100,map01110	yunD	5-nucleotidase family protein	Belongs to the 5'-nucleotidase family	F	Cellwall	No signal	CYTOPLASMIQUE	null	439	N			1	1	1	1	0	0	0	0
SAOUHSC_00861	GO:0003674,GO:0003824,GO:0005575,GO:0005622,GO:0005623,GO:0005737,GO:0006082,GO:0006464,GO:0006629,GO:0006631,GO:0006633,GO:0006732,GO:0006790,GO:0006807,GO:0008150,GO:0008152,GO:0008610,GO:0009058,GO:0009106,GO:0009107,GO:0009108,GO:0009249,GO:0009987,GO:0010467,GO:0016053,GO:0016740,GO:0016782,GO:0016783,GO:0016992,GO:0018065,GO:0018130,GO:0018193,GO:0018205,GO:0019538,GO:0019752,GO:0032787,GO:…	ko:K03644	ko00785,ko01100,map00785,map01100	lipA	lipoyl synthase	Catalyzes the radical-mediated insertion of two sulfur atoms into the C-6 and C-8 positions of the octanoyl moiety bound to the lipoyl domains of lipoate-dependent enzymes, thereby converting the octanoylated domains into lipoylated derivatives	H	Cytoplasmic	No signal	CYTOPLASMIQUE	null	305	N			1	1	1	1	1	1	1	1
SAOUHSC_00862				yutD	hypothetical protein	Protein of unknown function (DUF1027)	S	Cytoplasmic	No signal	CYTOPLASMIQUE	null	127	N			0	0	0	0	0	0	0	0
SAOUHSC_00863					hypothetical protein	Protein of unknown function (DUF3055)	S	Cytoplasmic	No signal	CYTOPLASMIQUE	null	88	N			0	0	0	0	0	0	0	0
SAOUHSC_00864				yutE	hypothetical protein	Protein of unknown function DUF86	S	Cytoplasmic	No signal	CYTOPLASMIQUE	null	144	N			1	1	1	1	0	0	0	0
SAOUHSC_00865		ko:K00860,ko:K01101	ko00230,ko00627,ko00920,ko01100,ko01120,map00230,map00627,map00920,map01100,map01120	nagD	hypothetical protein	Catalyzes the dephosphorylation of 2-6 carbon acid sugars in vitro	G	Unknown	No signal	CYTOPLASMIQUE	null	259	N			1	1	1	1	0	0	0	0
SAOUHSC_00866_mut		ko:K00015	ko00630,ko01100,ko01110,ko01120,map00630,map01100,map01110,map01120	gyaR	D-isomer specific 2-hydroxyacid dehydrogenase NAD binding domain-containing protein	Belongs to the D-isomer specific 2-hydroxyacid dehydrogenase family	CH	Cytoplasmic	No signal	CYTOPLASMIQUE	null	319	N			1	1	1	1	0	0	0	0
SAOUHSC_00867_miss					hypothetical protein		NP	Unknown	No signal	CYTOPLASMIQUE	null	36	N			0	0	0	0	0	0	0	0
SAOUHSC_00868_mut				dltX	hypothetical protein	D-Ala-teichoic acid biosynthesis protein	S	Unknown	TM segment	MEMBRANE	null	50	N			0	0	0	0	0	0	0	0
SAOUHSC_00869	GO:0000166,GO:0000270,GO:0003674,GO:0003824,GO:0005215,GO:0005488,GO:0006022,GO:0006023,GO:0006024,GO:0006807,GO:0006810,GO:0008144,GO:0008150,GO:0008152,GO:0009058,GO:0009059,GO:0009252,GO:0009273,GO:0009987,GO:0016208,GO:0016874,GO:0016879,GO:0016881,GO:0017076,GO:0022857,GO:0030203,GO:0030554,GO:0032553,GO:0032555,GO:0032559,GO:0034645,GO:0036094,GO:0042546,GO:0043167,GO:0043168,GO:0043169,GO:…	ko:K03367	ko00473,ko01503,ko02020,ko05150,map00473,map01503,map02020,map05150	dltA	D-alanine--polyphosphoribitol ligase subunit 1	Catalyzes the first step in the D-alanylation of lipoteichoic acid (LTA), the activation of D-alanine and its transfer onto the D-alanyl carrier protein (Dcp) DltC. In an ATP- dependent two-step reaction, forms a high energy D-alanyl-AMP intermediate, followed by transfer of the D-alanyl residue as a thiol ester to the phosphopantheinyl prosthetic group of the Dcp. D-alanylation of LTA plays an i…	Q	Cytoplasmic	TM segment	CYTOPLASMIQUE	null	485	N			1	1	1	1	0	0	0	0
SAOUHSC_00870		ko:K03739	ko01503,ko02020,ko05150,map01503,map02020,map05150	dltB	dltB protein, putative	membrane protein involved in D-alanine export	M	CytoplasmicMembrane	TM segment	MEMBRANE	null	404	N			0	0	0	0	1	1	1	1
SAOUHSC_00871	GO:0000270,GO:0003674,GO:0005215,GO:0006022,GO:0006023,GO:0006024,GO:0006807,GO:0006810,GO:0008150,GO:0008152,GO:0009058,GO:0009059,GO:0009252,GO:0009273,GO:0009987,GO:0022857,GO:0030203,GO:0034645,GO:0042546,GO:0043170,GO:0044036,GO:0044038,GO:0044085,GO:0044237,GO:0044249,GO:0044260,GO:0051179,GO:0051234,GO:0055085,GO:0070589,GO:0071554,GO:0071704,GO:0071840,GO:1901135,GO:1901137,GO:1901564,GO:…	ko:K02078,ko:K14188	ko00473,ko01503,ko02020,ko05150,map00473,map01503,map02020,map05150	dltC	D-alanine--polyphosphoribitol ligase subunit 2	Carrier protein involved in the D-alanylation of lipoteichoic acid (LTA). The loading of thioester-linked D-alanine onto DltC is catalyzed by D-alanine--D-alanyl carrier protein ligase DltA. The DltC-carried D-alanyl group is further transferred to cell membrane phosphatidylglycerol (PG) by forming an ester bond, probably catalyzed by DltD. D-alanylation of LTA plays an important role in modulati…	IQ	Cytoplasmic	No signal	CYTOPLASMIQUE	null	78	N			0	0	0	0	0	0	0	0
SAOUHSC_00872		ko:K03740	ko01503,ko02020,ko05150,map01503,map02020,map05150	dltD	extramembranal protein	COG3966 Protein involved in D-alanine esterification of lipoteichoic acid and wall teichoic acid (D-alanine transfer protein)	M	Cytoplasmic	TM segment	SECRETED	null	391	N			1	1	1	1	1	1	1	1
SAOUHSC_00873				nifU	hypothetical protein	NifU-like domain	O	Cytoplasmic	No signal	CYTOPLASMIQUE	null	80	N			0	0	0	0	0	0	0	0
SAOUHSC_00874				yuzD	hypothetical protein	Protein of unknown function (DUF1462)	S	Cytoplasmic	No signal	CYTOPLASMIQUE	null	107	N			1	1	0	0	0	0	0	0
SAOUHSC_00875		ko:K03885	ko00190,map00190	yutJ	hypothetical protein	NADH dehydrogenase	C	CytoplasmicMembrane	No signal	CYTOPLASMIQUE	null	354	N			1	1	1	1	0	0	0	0
SAOUHSC_00876				yuzB	hypothetical protein	Belongs to the UPF0349 family	S	Cytoplasmic	No signal	CYTOPLASMIQUE	null	78	N			0	0	0	0	0	0	0	0
SAOUHSC_00877	GO:0003674,GO:0005488,GO:0005506,GO:0005575,GO:0005622,GO:0005623,GO:0005737,GO:0005829,GO:0005886,GO:0006091,GO:0006790,GO:0006807,GO:0008150,GO:0008152,GO:0009060,GO:0009061,GO:0009987,GO:0010467,GO:0015980,GO:0016020,GO:0016043,GO:0016226,GO:0019538,GO:0022607,GO:0031163,GO:0043167,GO:0043169,GO:0043170,GO:0044085,GO:0044237,GO:0044238,GO:0044424,GO:0044444,GO:0044464,GO:0045333,GO:0046872,GO:…	ko:K13628,ko:K15724		erpA	hypothetical protein	Belongs to the HesB IscA family	S	Cytoplasmic	No signal	CYTOPLASMIQUE	null	119	N			0	0	0	0	0	0	0	0
SAOUHSC_00878	GO:0003674,GO:0003824,GO:0003955,GO:0006091,GO:0008150,GO:0008152,GO:0009060,GO:0009987,GO:0015980,GO:0016491,GO:0016651,GO:0016655,GO:0019646,GO:0022900,GO:0022904,GO:0044237,GO:0045333,GO:0055114	ko:K03885	ko00190,map00190	ndh2	hypothetical protein	oxidoreductase activity	C	CytoplasmicMembrane	No signal	CYTOPLASMIQUE	null	402	N			1	1	1	1	1	1	1	1
SAOUHSC_00879		ko:K01255	ko00480,ko01100,map00480,map01100	ampA	cytosol aminopeptidase	Presumably involved in the processing and regular turnover of intracellular proteins. Catalyzes the removal of unsubstituted N-terminal amino acids from various peptides	E	Cytoplasmic	No signal	CYTOPLASMIQUE	null	491	N			1	1	1	1	0	0	0	0
SAOUHSC_00880		ko:K07084		yuiF	hypothetical protein	Na+-H+ antiporter family	S	CytoplasmicMembrane	TM segment	MEMBRANE	null	438	N			0	0	0	0	0	0	0	0
SAOUHSC_00881				ydiI	hypothetical protein	protein, possibly involved in aromatic compounds catabolism	Q	Unknown	No signal	CYTOPLASMIQUE	null	124	N			0	0	0	0	0	0	0	0
SAOUHSC_00882					hypothetical protein	L-lysine 6-monooxygenase (NADPH-requiring)	P	Cytoplasmic	No signal	CYTOPLASMIQUE	null	384	N			0	0	0	0	0	0	0	0
SAOUHSC_00883		ko:K05564,ko:K05571		mnhG	putative monovalent cation/H+ antiporter subunit G	Mnh complex is a Na( ) H( ) antiporter involved in Na( ) excretion	P	CytoplasmicMembrane	Sec signal	MEMBRANE	null	118	N			0	0	0	0	0	1	0	1
SAOUHSC_00884		ko:K05563,ko:K05570		mnhF	putative monovalent cation/H+ antiporter subunit F	Na( ) H( ) antiporter subunit	P	CytoplasmicMembrane	TM segment	MEMBRANE	null	97	N			0	0	0	0	0	0	0	0
SAOUHSC_00885		ko:K05569		mnhE	putative monovalent cation/H+ antiporter subunit E	Na( ) H( ) antiporter subunit	P	CytoplasmicMembrane	TM segment	MEMBRANE	null	159	N			1	1	1	1	1	1	0	1
SAOUHSC_00886	GO:0003674,GO:0005215,GO:0005451,GO:0006810,GO:0006811,GO:0006812,GO:0006814,GO:0008150,GO:0008324,GO:0015075,GO:0015077,GO:0015078,GO:0015081,GO:0015291,GO:0015297,GO:0015298,GO:0015299,GO:0015318,GO:0015385,GO:0015491,GO:0015672,GO:0022804,GO:0022857,GO:0022890,GO:0030001,GO:0034220,GO:0035725,GO:0046873,GO:0051179,GO:0051234,GO:0055085,GO:0098655,GO:0098660,GO:0098662,GO:0099516,GO:1902600	ko:K05568		mnhD	putative monovalent cation/H+ antiporter subunit D	Mnh complex is a Na( ) H( ) antiporter involved in Na( ) excretion	CP	CytoplasmicMembrane	TM segment	MEMBRANE	null	498	N			0	0	0	0	1	1	1	1
SAOUHSC_00887_mut		ko:K00340,ko:K05560,ko:K05567	ko00190,ko01100,map00190,map01100	mnhC	putative monovalent cation/H+ antiporter subunit C	Na( ) H( ) antiporter subunit	P	CytoplasmicMembrane	TM segment	MEMBRANE	null	113	N			0	0	0	0	0	0	0	0
SAOUHSC_00888		ko:K05565,ko:K05566		mnhB	putative monovalent cation/H+ antiporter subunit B	) H( ) antiporter subunit	P	CytoplasmicMembrane	TM segment	MEMBRANE	null	142	N			0	0	0	0	0	0	0	0
SAOUHSC_00889	GO:0003674,GO:0005215,GO:0005451,GO:0006810,GO:0006811,GO:0006812,GO:0006814,GO:0008150,GO:0008324,GO:0015075,GO:0015077,GO:0015078,GO:0015081,GO:0015291,GO:0015297,GO:0015298,GO:0015299,GO:0015318,GO:0015385,GO:0015491,GO:0015672,GO:0022804,GO:0022857,GO:0022890,GO:0030001,GO:0034220,GO:0035725,GO:0046873,GO:0051179,GO:0051234,GO:0055085,GO:0098655,GO:0098660,GO:0098662,GO:0099516,GO:1902600	ko:K00341,ko:K05559,ko:K05565	ko00190,ko01100,map00190,map01100	mnhA	monovalent cation/H+ antiporter subunit A	-antiporter subunit	CP	CytoplasmicMembrane	TM segment	MEMBRANE	null	801	N			0	0	0	0	1	1	1	1
SAOUHSC_00890	GO:0005575,GO:0005623,GO:0005886,GO:0016020,GO:0044464,GO:0071944	ko:K06347	ko02020,map02020	kapB	hypothetical protein	Kinase associated protein B	T	Cellwall	No signal	CYTOPLASMIQUE	null	127	N			1	1	1	1	0	0	0	0
SAOUHSC_00891	GO:0000413,GO:0003674,GO:0003755,GO:0003824,GO:0006464,GO:0006807,GO:0008150,GO:0008152,GO:0009987,GO:0016853,GO:0016859,GO:0018193,GO:0018208,GO:0019538,GO:0036211,GO:0043170,GO:0043412,GO:0044237,GO:0044238,GO:0044260,GO:0044267,GO:0071704,GO:0140096,GO:1901564	ko:K01802,ko:K03768		ppiB	peptidyl-prolyl cis-trans isomerase, cyclophilin-type, putative	PPIases accelerate the folding of proteins. It catalyzes the cis-trans isomerization of proline imidic peptide bonds in oligopeptides	O	Cytoplasmic	No signal	CYTOPLASMIQUE	null	197	N			1	1	1	1	0	0	0	0
SAOUHSC_00892_mut		ko:K01810,ko:K02945,ko:K07570,ko:K07571,ko:K19142	ko00010,ko00030,ko00500,ko00520,ko01100,ko01110,ko01120,ko01130,ko01200,ko03010,map00010,map00030,map00500,map00520,map01100,map01110,map01120,map01130,map01200,map03010	yugI	hypothetical protein	RNA binding protein, contains ribosomal protein S1 domain	J	Cytoplasmic	No signal	CYTOPLASMIQUE	null	125	N			0	0	0	0	0	0	0	0
SAOUHSC_00893				yqiG	FMN oxidoreductase, putative	flavin oxidoreductase	C	Cytoplasmic	No signal	CYTOPLASMIQUE	null	375	N			0	0	0	0	0	0	0	0
SAOUHSC_00894	GO:0003674,GO:0005488,GO:0005515,GO:0008144,GO:0019842,GO:0030170,GO:0036094,GO:0042802,GO:0043167,GO:0043168,GO:0048037,GO:0050662,GO:0070279,GO:0097159,GO:1901363	ko:K00819,ko:K00821	ko00220,ko00300,ko00330,ko01100,ko01110,ko01120,ko01130,ko01210,ko01230,map00220,map00300,map00330,map01100,map01110,map01120,map01130,map01210,map01230	rocD	ornithine--oxo-acid transaminase	Catalyzes the interconversion of ornithine to glutamate semialdehyde	E	Cytoplasmic	No signal	CYTOPLASMIQUE	null	396	N			1	1	1	1	1	1	1	0
SAOUHSC_00895		ko:K00260,ko:K00261	ko00220,ko00250,ko00430,ko00471,ko00910,ko01100,ko01200,ko04217,ko04964,map00220,map00250,map00430,map00471,map00910,map01100,map01200,map04217,map04964	gudB	glutamate dehydrogenase, NAD-specific, putative	Belongs to the Glu Leu Phe Val dehydrogenases family	E	Cytoplasmic	No signal	CYTOPLASMIQUE	null	414	N			1	1	1	1	1	1	1	1
SAOUHSC_00896_miss					hypothetical protein		NP	Unknown	No signal	CYTOPLASMIQUE	null	63	N			0	0	0	0	0	0	0	0
SAOUHSC_00897		ko:K01126	ko00564,map00564	glpQ	hypothetical protein	glycerophosphoryl diester phosphodiesterase	C	Unknown	Sec signal	SECRETED	null	309	N			0	0	0	0	0	0	0	0
SAOUHSC_00898	GO:0003674,GO:0003824,GO:0004056,GO:0005575,GO:0005622,GO:0005623,GO:0005737,GO:0006082,GO:0006520,GO:0006525,GO:0006526,GO:0006591,GO:0006807,GO:0008150,GO:0008152,GO:0008652,GO:0009058,GO:0009064,GO:0009084,GO:0009987,GO:0016053,GO:0016829,GO:0016840,GO:0016842,GO:0019752,GO:0042450,GO:0043436,GO:0044237,GO:0044238,GO:0044249,GO:0044281,GO:0044283,GO:0044424,GO:0044464,GO:0046394,GO:0071704,GO:…	ko:K01755	ko00220,ko00250,ko01100,ko01110,ko01130,ko01230,map00220,map00250,map01100,map01110,map01130,map01230	argH	argininosuccinate lyase	Argininosuccinate lyase	E	Cytoplasmic	No signal	CYTOPLASMIQUE	null	459	N			0	0	0	0	0	0	0	0
SAOUHSC_00899	GO:0000050,GO:0000053,GO:0003674,GO:0003824,GO:0004055,GO:0005575,GO:0005622,GO:0005623,GO:0005737,GO:0006082,GO:0006520,GO:0006525,GO:0006526,GO:0006575,GO:0006807,GO:0008150,GO:0008152,GO:0008652,GO:0009058,GO:0009064,GO:0009084,GO:0009987,GO:0016053,GO:0016874,GO:0016879,GO:0019627,GO:0019752,GO:0034641,GO:0043436,GO:0043603,GO:0043604,GO:0044237,GO:0044238,GO:0044249,GO:0044271,GO:0044281,GO:…	ko:K01940	ko00220,ko00250,ko01100,ko01110,ko01130,ko01230,ko05418,map00220,map00250,map01100,map01110,map01130,map01230,map05418	argG	argininosuccinate synthase	Belongs to the argininosuccinate synthase family. Type 1 subfamily	E	Cytoplasmic	No signal	CYTOPLASMIQUE	null	401	N			0	0	1	0	0	0	0	0
SAOUHSC_00900	GO:0005575,GO:0005622,GO:0005623,GO:0005737,GO:0044424,GO:0044464	ko:K01810	ko00010,ko00030,ko00500,ko00520,ko01100,ko01110,ko01120,ko01130,ko01200,map00010,map00030,map00500,map00520,map01100,map01110,map01120,map01130,map01200	pgi	glucose-6-phosphate isomerase	Belongs to the GPI family	G	Cytoplasmic	No signal	CYTOPLASMIQUE	null	443	N			1	1	1	1	0	0	0	0
SAOUHSC_00901				yhjE	hypothetical protein	SNARE associated Golgi protein	S	CytoplasmicMembrane	TM segment	MEMBRANE	null	191	N			0	0	0	0	0	0	0	0
SAOUHSC_00902		ko:K03100,ko:K06147,ko:K13280	ko02024,ko03060,map02024,map03060	spsA	Signal peptidase IA, putative	Belongs to the peptidase S26 family	U	Cellwall	TM segment	SECRETED	null	174	N			0	0	0	0	1	1	1	1
SAOUHSC_00903_mut		ko:K03100	ko02024,ko03060,map02024,map03060	spsB	Signal peptidase IB, putative	Belongs to the peptidase S26 family	U	Cellwall	TM segment	MEMBRANE	null	191	N			1	1	1	1	1	1	1	1
SAOUHSC_00904		ko:K01153,ko:K16899		addB	exonuclease RexB, putative	The heterodimer acts as both an ATP-dependent DNA helicase and an ATP-dependent, dual-direction single-stranded exonuclease. Recognizes the chi site generating a DNA molecule suitable for the initiation of homologous recombination. The AddB nuclease domain is not required for chi fragment generation	L	Cytoplasmic	No signal	CYTOPLASMIQUE	null	1158	N			0	0	0	0	0	0	0	0
SAOUHSC_00905	GO:0003674,GO:0003824,GO:0004518,GO:0004527,GO:0006139,GO:0006259,GO:0006725,GO:0006807,GO:0008150,GO:0008152,GO:0009987,GO:0016787,GO:0016788,GO:0034641,GO:0043170,GO:0044237,GO:0044238,GO:0044260,GO:0046483,GO:0071704,GO:0090304,GO:0090305,GO:1901360	ko:K16898		addA	ATP-dependent nuclease subunit A, putative	ATP-dependent helicase nuclease subunit A	L	Cytoplasmic	No signal	CYTOPLASMIQUE	null	1217	N			0	0	0	0	0	0	0	0
SAOUHSC_00906				yisK	hypothetical protein	COG0179 2-keto-4-pentenoate hydratase 2-oxohepta-3-ene-1,7-dioic acid hydratase (catechol pathway)	Q	Cytoplasmic	No signal	CYTOPLASMIQUE	null	300	N			1	1	1	1	0	0	0	0
SAOUHSC_00907					hypothetical protein	UPF0344 protein	S	CytoplasmicMembrane	TM segment	MEMBRANE	null	129	N			0	0	0	0	0	0	0	0
SAOUHSC_00908		ko:K08255		cdr	coenzyme A disulfide reductase	Catalyzes specifically the NADPH-dependent reduction of coenzyme A disulfide	C	Cytoplasmic	No signal	CYTOPLASMIQUE	null	438	N			1	1	1	1	0	0	0	0
SAOUHSC_00909		ko:K21064	ko00740,ko01100,ko01110,map00740,map01100,map01110	yitU	hypothetical protein	hydrolases of the HAD superfamily	S	Cytoplasmic	No signal	CYTOPLASMIQUE	null	274	N			1	1	1	1	0	0	0	0
SAOUHSC_00910_mut		ko:K02612	ko00360,ko01120,map00360,map01120	yitW	hypothetical protein	Iron-sulfur cluster assembly protein	S	Cytoplasmic	No signal	CYTOPLASMIQUE	null	102	N			0	0	0	0	0	0	0	0
SAOUHSC_00911	GO:0000271,GO:0005575,GO:0005623,GO:0005886,GO:0005975,GO:0005976,GO:0006629,GO:0008150,GO:0008152,GO:0008610,GO:0008653,GO:0009058,GO:0009059,GO:0009103,GO:0009987,GO:0016020,GO:0016051,GO:0033692,GO:0034637,GO:0034645,GO:0043170,GO:0044237,GO:0044238,GO:0044249,GO:0044255,GO:0044260,GO:0044262,GO:0044264,GO:0044464,GO:0071704,GO:0071944,GO:1901135,GO:1901137,GO:1901576,GO:1903509	ko:K19172		yrhL	hypothetical protein	Acyltransferase family	EI	CytoplasmicMembrane	TM segment	MEMBRANE	null	604	N			0	0	0	0	0	0	0	0
SAOUHSC_00912	GO:0003674,GO:0005488,GO:0005515,GO:0006508,GO:0006807,GO:0008150,GO:0008152,GO:0019538,GO:0042802,GO:0043170,GO:0044238,GO:0071704,GO:1901564	ko:K03694,ko:K03695	ko04213,map04213	clpB	ATP-dependent Clp protease, ATP-binding subunit ClpB	Part of a stress-induced multi-chaperone system, it is involved in the recovery of the cell from heat-induced damage, in cooperation with DnaK, DnaJ and GrpE	O	Cytoplasmic	No signal	CYTOPLASMIQUE	null	869	N			1	1	1	1	1	0	1	1
SAOUHSC_00913		ko:K19242		yxjO	hypothetical protein	Transcriptional regulator	K	Cytoplasmic	No signal	CYTOPLASMIQUE	null	289	N			0	0	0	0	0	0	0	0
SAOUHSC_00914		ko:K01649	ko00290,ko00620,ko01100,ko01110,ko01210,ko01230,map00290,map00620,map01100,map01110,map01210,map01230		2-isopropylmalate synthase, putative	Catalyzes the condensation of the acetyl group of acetyl-CoA with 3-methyl-2-oxobutanoate (2-oxoisovalerate) to form 3-carboxy-3-hydroxy-4-methylpentanoate (2-isopropylmalate)	E	Unknown	No signal	CYTOPLASMIQUE	null	381	N			0	0	0	0	0	0	0	0
SAOUHSC_00915		ko:K07566		sua5	hypothetical protein	Belongs to the SUA5 family	J	Cytoplasmic	No signal	CYTOPLASMIQUE	null	213	N			0	0	0	0	0	0	0	0
SAOUHSC_00916					hypothetical protein	Major facilitator Superfamily	EGP	CytoplasmicMembrane	TM segment	MEMBRANE	null	372	N			0	0	0	0	0	0	0	0
SAOUHSC_00917		ko:K06910			hypothetical protein	Phosphatidylethanolamine-binding protein	S	Unknown	No signal	CYTOPLASMIQUE	null	171	N			0	0	0	1	0	0	0	0
SAOUHSC_00918		ko:K14204	ko05150,map05150		truncated MHC class II analog protein	MAP domain	S	CytoplasmicMembrane	Sec signal	SECRETED	null	144	N			0	0	0	0	0	0	0	0
SAOUHSC_00919				yjzD	hypothetical protein	Protein of unknown function (DUF2929)	S	CytoplasmicMembrane	TM segment	MEMBRANE	null	61	N			0	0	0	0	0	0	0	0
SAOUHSC_00920	GO:0003674,GO:0003824,GO:0004312,GO:0004315,GO:0006082,GO:0006629,GO:0006631,GO:0006633,GO:0008150,GO:0008152,GO:0008610,GO:0009058,GO:0009987,GO:0016053,GO:0016740,GO:0016746,GO:0016747,GO:0019752,GO:0032787,GO:0033818,GO:0043436,GO:0044237,GO:0044238,GO:0044249,GO:0044255,GO:0044281,GO:0044283,GO:0046394,GO:0071704,GO:0072330,GO:1901576	ko:K00648	ko00061,ko01100,ko01212,map00061,map01100,map01212	fabH	3-oxoacyl-acyl carrier protein synthase III	Catalyzes the condensation reaction of fatty acid synthesis by the addition to an acyl acceptor of two carbons from malonyl-ACP. Catalyzes the first condensation reaction which initiates fatty acid synthesis and may therefore play a role in governing the total rate of fatty acid production. Possesses both acetoacetyl-ACP synthase and acetyl transacylase activities. Its substrate specificity deter…	I	Cytoplasmic	No signal	CYTOPLASMIQUE	null	313	N			1	1	1	1	1	1	0	0
SAOUHSC_00921		ko:K09458,ko:K14660	ko00061,ko00780,ko01100,ko01212,map00061,map00780,map01100,map01212	fabF	3-oxoacyl- synthase, putative	Catalyzes the condensation reaction of fatty acid synthesis by the addition to an acyl acceptor of two carbons from malonyl-ACP	I	CytoplasmicMembrane	No signal	CYTOPLASMIQUE	null	414	N			1	1	1	1	1	1	1	1
SAOUHSC_00922					hypothetical protein	Domain of unknown function (DUF3899)	S	CytoplasmicMembrane	TM segment	MEMBRANE	null	123	N			0	0	0	0	0	0	0	0
SAOUHSC_00923		ko:K02033,ko:K15581	ko01501,ko02010,ko02024,map01501,map02010,map02024	oppB	hypothetical protein	COG0601 ABC-type dipeptide oligopeptide nickel transport systems, permease components	P	CytoplasmicMembrane	TM segment	PSE	N	308	N			0	0	0	0	0	0	0	0
SAOUHSC_00924		ko:K02034,ko:K15582,ko:K15586	ko01501,ko02010,ko02024,map01501,map02010,map02024	oppC	hypothetical protein	permease	EP	CytoplasmicMembrane	No signal	MEMBRANE	null	356	N			0	0	0	0	0	0	0	0
SAOUHSC_00925	GO:0005575,GO:0005623,GO:0005886,GO:0016020,GO:0044464,GO:0071944	ko:K02031,ko:K02032,ko:K15583,ko:K15587	ko01501,ko02010,ko02024,map01501,map02010,map02024	oppD	hypothetical protein	Belongs to the ABC transporter superfamily	P	CytoplasmicMembrane	No signal	CYTOPLASMIQUE	null	360	N			0	0	0	0	0	0	0	0
SAOUHSC_00926	GO:0005575,GO:0005623,GO:0005886,GO:0016020,GO:0044464,GO:0071944	ko:K02032,ko:K10823	ko01501,ko02010,ko02024,map01501,map02010,map02024	oppF	oligopeptide ABC transporter, ATP-binding protein, putative	Belongs to the ABC transporter superfamily	P	CytoplasmicMembrane	No signal	CYTOPLASMIQUE	null	313	N			0	0	0	0	0	0	0	0
SAOUHSC_00927		ko:K02035,ko:K15580	ko01501,ko02010,ko02024,map01501,map02010,map02024	oppA	oligopeptide ABC transporter, substrate-binding protein, putative	ABC transporter substrate-binding protein	E	Cellwall	Lipo signal peptide	PSE	E	551	Y			0	0	0	0	0	0	0	0
SAOUHSC_00928		ko:K02035	ko02024,map02024	appA	oligopeptide ABC transporter, substrate-binding protein, putative	Bacterial extracellular solute-binding proteins, family 5 Middle	E	Cellwall	Lipo signal peptide	PSE	E	571	Y			0	0	0	0	0	0	0	0
SAOUHSC_00929		ko:K02031,ko:K02032,ko:K15269,ko:K15583	ko01501,ko02010,ko02024,map01501,map02010,map02024	appD	oligopeptide ABC transporter, ATP-binding protein, putative	Belongs to the ABC transporter superfamily	P	CytoplasmicMembrane	No signal	CYTOPLASMIQUE	null	328	N			0	0	0	0	0	0	0	0
SAOUHSC_00930		ko:K02032,ko:K10823	ko01501,ko02010,ko02024,map01501,map02010,map02024	appF	oligopeptide ABC transporter, ATP-binding protein, putative	Belongs to the ABC transporter superfamily	P	CytoplasmicMembrane	No signal	CYTOPLASMIQUE	null	326	N			0	0	0	0	0	0	0	0
SAOUHSC_00931		ko:K02033,ko:K13894	ko02010,ko02024,map02010,map02024	appB	oligopeptide ABC transporter, permease protein, putative	Binding-protein-dependent transport system inner membrane component	EP	CytoplasmicMembrane	TM segment	PSE	N	320	N			0	0	0	0	0	0	0	0
SAOUHSC_00932		ko:K02034	ko02024,map02024	appC	oligopeptide ABC transporter, permease protein, putative	Binding-protein-dependent transport system inner membrane component	EP	CytoplasmicMembrane	TM segment	MEMBRANE	null	293	N			0	0	0	0	0	0	0	0
SAOUHSC_00933	GO:0003674,GO:0003824,GO:0004812,GO:0004830,GO:0005575,GO:0005622,GO:0005623,GO:0005737,GO:0005829,GO:0006082,GO:0006139,GO:0006399,GO:0006412,GO:0006418,GO:0006436,GO:0006518,GO:0006520,GO:0006725,GO:0006807,GO:0008150,GO:0008152,GO:0009058,GO:0009059,GO:0009987,GO:0010467,GO:0016070,GO:0016874,GO:0016875,GO:0019538,GO:0019752,GO:0034641,GO:0034645,GO:0034660,GO:0043038,GO:0043039,GO:0043043,GO:…	ko:K01867	ko00970,map00970	trpS	tryptophanyl-tRNA synthetase	Tryptophanyl-tRNA synthetase	J	Cytoplasmic	No signal	CYTOPLASMIQUE	null	329	N			1	1	1	1	0	0	0	0
SAOUHSC_00934_mut		ko:K00537,ko:K16509		spxA	transcriptional regulator Spx	Interferes with activator-stimulated transcription by interaction with the RNA polymerase alpha-CTD. May function to globally reduce transcription of genes involved in growth- and development-promoting processes and to increase transcription of genes involved in thiol homeostasis, during periods of extreme stress	K	Unknown	No signal	CYTOPLASMIQUE	null	131	N			1	1	1	1	0	0	0	0
SAOUHSC_00935	GO:0007154,GO:0008150,GO:0009292,GO:0009294,GO:0009605,GO:0009987,GO:0009991,GO:0030420,GO:0031668,GO:0044764,GO:0050896,GO:0051704,GO:0051716,GO:0071496	ko:K16511		mecA2	adaptor protein	Enables the recognition and targeting of unfolded and aggregated proteins to the ClpC protease or to other proteins involved in proteolysis	NOT	Cytoplasmic	No signal	CYTOPLASMIQUE	null	239	N			0	0	0	0	0	0	0	0
SAOUHSC_00936		ko:K06198		coiA	hypothetical protein	Competence protein	S	Cytoplasmic	No signal	CYTOPLASMIQUE	null	328	N			0	0	0	0	0	0	0	0
SAOUHSC_00937	GO:0003674,GO:0003824,GO:0004175,GO:0004222,GO:0005575,GO:0005622,GO:0005623,GO:0005737,GO:0005829,GO:0006465,GO:0006508,GO:0006518,GO:0006807,GO:0008150,GO:0008152,GO:0008233,GO:0008237,GO:0009987,GO:0010467,GO:0016485,GO:0016787,GO:0019538,GO:0034641,GO:0043170,GO:0043603,GO:0044237,GO:0044238,GO:0044260,GO:0044267,GO:0044424,GO:0044444,GO:0044464,GO:0051604,GO:0070011,GO:0071704,GO:0140096,GO:…	ko:K08602		pepF	oligoendopeptidase F	Oligopeptidase F	E	Cytoplasmic	No signal	CYTOPLASMIQUE	null	602	N			1	1	1	1	0	0	0	0
SAOUHSC_00938	GO:0005575,GO:0005618,GO:0005623,GO:0030312,GO:0044464,GO:0071944			yjbM	hypothetical protein	Thioredoxin	Q	Cytoplasmic	No signal	CYTOPLASMIQUE	null	268	N			0	0	0	0	0	0	0	0
SAOUHSC_00939_mut		ko:K06886		yjbI	hypothetical protein	Bacterial-like globin	S	Unknown	No signal	CYTOPLASMIQUE	null	121	N			0	0	0	0	0	0	0	0
SAOUHSC_00940				yjbK	hypothetical protein	Adenylate cyclase	S	Unknown	No signal	CYTOPLASMIQUE	null	197	N			1	1	1	1	0	0	0	0
SAOUHSC_00941				yjbL	hypothetical protein	Belongs to the UPF0738 family	S	CytoplasmicMembrane	No signal	CYTOPLASMIQUE	null	115	N			0	1	0	0	0	0	0	0
SAOUHSC_00942	GO:0003674,GO:0003824,GO:0005575,GO:0005618,GO:0005623,GO:0005886,GO:0006139,GO:0006163,GO:0006725,GO:0006753,GO:0006793,GO:0006796,GO:0006807,GO:0006950,GO:0008150,GO:0008152,GO:0008728,GO:0008893,GO:0009116,GO:0009117,GO:0009119,GO:0009150,GO:0009259,GO:0009605,GO:0009987,GO:0009991,GO:0015969,GO:0016020,GO:0016740,GO:0016772,GO:0016778,GO:0016787,GO:0016788,GO:0016794,GO:0019637,GO:0019693,GO:…	ko:K07816	ko00230,map00230	relQ	GTP pyrophosphokinase	GTP pyrophosphokinase	S	Cytoplasmic	No signal	CYTOPLASMIQUE	null	211	N			1	1	1	1	0	0	0	0
SAOUHSC_00943	GO:0000166,GO:0003674,GO:0003824,GO:0003951,GO:0005488,GO:0005524,GO:0005575,GO:0005622,GO:0005623,GO:0005737,GO:0005829,GO:0006139,GO:0006725,GO:0006732,GO:0006733,GO:0006739,GO:0006741,GO:0006753,GO:0006766,GO:0006767,GO:0006769,GO:0006793,GO:0006796,GO:0006807,GO:0008144,GO:0008150,GO:0008152,GO:0008976,GO:0009058,GO:0009108,GO:0009117,GO:0009165,GO:0009820,GO:0009987,GO:0016301,GO:0016310,GO:…	ko:K00858	ko00760,ko01100,map00760,map01100	ppnK	inorganic polyphosphate/ATP-NAD kinase	Involved in the regulation of the intracellular balance of NAD and NADP, and is a key enzyme in the biosynthesis of NADP. Catalyzes specifically the phosphorylation on 2'-hydroxyl of the adenosine moiety of NAD to yield NADP	F	Cytoplasmic	No signal	CYTOPLASMIQUE	null	269	N			1	1	1	1	0	0	0	0
SAOUHSC_00944	GO:0000027,GO:0000154,GO:0000455,GO:0001522,GO:0003674,GO:0003824,GO:0005575,GO:0005622,GO:0005623,GO:0005737,GO:0005829,GO:0006139,GO:0006364,GO:0006396,GO:0006725,GO:0006807,GO:0006996,GO:0008150,GO:0008152,GO:0009451,GO:0009982,GO:0009987,GO:0010467,GO:0016043,GO:0016070,GO:0016072,GO:0016853,GO:0016866,GO:0022607,GO:0022613,GO:0022618,GO:0031118,GO:0034470,GO:0034622,GO:0034641,GO:0034660,GO:…	ko:K06177,ko:K06180		rluD	hypothetical protein	Pseudouridine synthase	J	Cytoplasmic	No signal	CYTOPLASMIQUE	null	284	N			0	0	0	0	0	0	0	0
SAOUHSC_00945		ko:K06213		mgtE	magnesium transporter	Acts as a magnesium transporter	P	CytoplasmicMembrane	No signal	MEMBRANE	null	461	N			0	0	0	0	1	1	1	0
SAOUHSC_00946		ko:K03455,ko:K03499		yjbQ	hypothetical protein	Belongs to the monovalent cation proton antiporter 2 (CPA2) transporter (TC 2.A.37) family	P	CytoplasmicMembrane	TM segment	PSE	C	614	N			1	1	0	0	1	1	1	1
SAOUHSC_00947	GO:0000166,GO:0003674,GO:0003824,GO:0004312,GO:0004318,GO:0005488,GO:0006082,GO:0006629,GO:0006631,GO:0006633,GO:0008150,GO:0008152,GO:0008610,GO:0009058,GO:0009987,GO:0016043,GO:0016053,GO:0016491,GO:0016627,GO:0016628,GO:0016740,GO:0016746,GO:0016747,GO:0019752,GO:0022607,GO:0030497,GO:0032787,GO:0036094,GO:0043436,GO:0043933,GO:0044085,GO:0044237,GO:0044238,GO:0044249,GO:0044255,GO:0044281,GO:…	ko:K00208	ko00061,ko00333,ko00780,ko01100,ko01130,ko01212,map00061,map00333,map00780,map01100,map01130,map01212	fabI	enoyl-acyl carrier protein reductase	Enoyl- acyl-carrier-protein reductase	I	CytoplasmicMembrane	No signal	CYTOPLASMIQUE	null	256	N			1	1	1	1	1	1	1	1
SAOUHSC_00948				yueF	hypothetical protein	AI-2E family transporter	S	CytoplasmicMembrane	TM segment	MEMBRANE	null	361	N			0	0	0	1	1	1	1	0
SAOUHSC_00949		ko:K03310		alsT	hypothetical protein	Sodium alanine symporter family protein	U	CytoplasmicMembrane	No signal	PSE	C	522	N			0	0	0	0	0	0	0	0
SAOUHSC_00950		ko:K07214		yjcH	hypothetical protein	Esterase	P	Unknown	No signal	CYTOPLASMIQUE	null	252	N			0	0	0	0	0	0	0	0
SAOUHSC_00951				yjcG	hypothetical protein	Belongs to the 2H phosphoesterase superfamily. YjcG family	J	Cytoplasmic	No signal	CYTOPLASMIQUE	null	169	N			1	1	1	1	0	0	0	0
SAOUHSC_00952_mut				ltaA	hypothetical protein	Major facilitator Superfamily	EGP	CytoplasmicMembrane	TM segment	MEMBRANE	null	396	N			0	0	0	0	0	0	0	0
SAOUHSC_00953	GO:0003674,GO:0003824,GO:0008194,GO:0016740,GO:0016757,GO:0016758,GO:0035251,GO:0046527,GO:0047228	ko:K03429	ko00561,ko01100,map00561,map01100	ugtP	diacylglycerol glucosyltransferase	Processive glucosyltransferase involved in the biosynthesis of both the bilayer- and non-bilayer-forming membrane glucolipids. Is able to successively transfer two glucosyl residues to diacylglycerol (DAG), thereby catalyzing the formation of beta-monoglucosyl-DAG (3-O-(beta-D-glucopyranosyl)-1,2-diacyl- sn-glycerol) and beta-diglucosyl-DAG (3-O-(beta-D-glucopyranosyl- beta-(1- 6)-D-glucopyranosy…	M	Unknown	No signal	CYTOPLASMIQUE	null	391	N			0	0	0	0	0	0	0	0
SAOUHSC_00954		ko:K01928,ko:K05362,ko:K15792	ko00300,ko00550,ko01100,map00300,map00550,map01100	murE	UDP-N-acetylmuramoylalanyl-D-glutamate--L-lysine ligase	Catalyzes the addition of L-lysine to the nucleotide precursor UDP-N-acetylmuramoyl-L-alanyl-D-glutamate (UMAG) in the biosynthesis of bacterial cell-wall peptidoglycan	M	Cytoplasmic	No signal	CYTOPLASMIQUE	null	493	N			1	1	1	1	0	0	0	0
SAOUHSC_00955_mut					hypothetical protein	YueH-like protein	S	CytoplasmicMembrane	No signal	CYTOPLASMIQUE	null	83	N			0	0	0	0	0	0	0	0
SAOUHSC_00956	GO:0003674,GO:0003676,GO:0003723,GO:0003747,GO:0005488,GO:0005575,GO:0005622,GO:0005623,GO:0005737,GO:0005829,GO:0006412,GO:0006415,GO:0006518,GO:0006807,GO:0008079,GO:0008135,GO:0008150,GO:0008152,GO:0009058,GO:0009059,GO:0009987,GO:0010467,GO:0016043,GO:0016150,GO:0019538,GO:0022411,GO:0032984,GO:0034641,GO:0034645,GO:0043043,GO:0043170,GO:0043603,GO:0043604,GO:0043624,GO:0043933,GO:0044237,GO:…	ko:K02837,ko:K07133		prfC	peptide chain release factor 3	Increases the formation of ribosomal termination complexes and stimulates activities of RF-1 and RF-2. It binds guanine nucleotides and has strong preference for UGA stop codons. It may interact directly with the ribosome. The stimulation of RF- 1 and RF-2 is significantly reduced by GTP and GDP, but not by GMP	J	Cytoplasmic	No signal	CYTOPLASMIQUE	null	520	N			1	1	1	1	0	0	0	0
SAOUHSC_00957					hypothetical protein	COG0861 Membrane protein TerC, possibly involved in tellurium resistance	P	CytoplasmicMembrane	TM segment	MEMBRANE	null	267	N			0	0	0	0	1	1	0	1
SAOUHSC_00958_mut		ko:K04691,ko:K04771	ko01503,ko02020,map01503,map02020	htrA	serine protease HtrA, putative	COG0265 Trypsin-like serine proteases, typically periplasmic, contain C-terminal PDZ domain	O	Unknown	No signal	PSE	N	769	N			1	1	1	1	1	1	1	1
SAOUHSC_00959		ko:K03498,ko:K10716		ktrB	hypothetical protein	transport protein	P	CytoplasmicMembrane	TM segment	MEMBRANE	null	452	N			0	0	0	0	0	0	0	0
SAOUHSC_00960_mut					hypothetical protein	Belongs to the 5'-nucleotidase family	F	Cytoplasmic	TM segment	PSE	C	504	N			0	0	0	0	0	0	0	0
SAOUHSC_00961_mut		ko:K02250	ko02024,map02024	comK	hypothetical protein	Competence transcription factor	K	Cytoplasmic	No signal	CYTOPLASMIQUE	null	189	N			0	0	0	0	0	0	0	0
SAOUHSC_00962					hypothetical protein	IDEAL domain protein	S	Unknown	No signal	CYTOPLASMIQUE	null	72	N			0	0	0	0	0	0	0	0
SAOUHSC_00963	GO:0003674,GO:0003824,GO:0006464,GO:0006807,GO:0008150,GO:0008152,GO:0009249,GO:0009987,GO:0010467,GO:0016740,GO:0016746,GO:0016747,GO:0016772,GO:0016779,GO:0016874,GO:0016879,GO:0016979,GO:0017118,GO:0018065,GO:0018193,GO:0018205,GO:0019538,GO:0036211,GO:0043170,GO:0043412,GO:0044237,GO:0044238,GO:0044260,GO:0044267,GO:0051604,GO:0071704,GO:0140096,GO:1901564	ko:K03800	ko00785,ko01100,map00785,map01100	lplJ	lipoyltransferase and lipoate-protein ligase, putative	Lipoate-protein ligase	H	Cytoplasmic	No signal	CYTOPLASMIQUE	null	328	N			0	1	1	1	0	0	0	0
SAOUHSC_00964_miss				ykvS	hypothetical protein	Uncharacterized protein conserved in bacteria (DUF2187)	S	Cytoplasmic	No signal	CYTOPLASMIQUE	null	58	N			0	0	0	0	0	0	0	0
SAOUHSC_00965		ko:K07052			hypothetical protein	protease	S	CytoplasmicMembrane	TM segment	MEMBRANE	null	200	N			0	0	0	0	0	0	0	0
SAOUHSC_00966_miss					hypothetical protein		NP	CytoplasmicMembrane	TM segment	MEMBRANE	null	35	N			0	0	0	0	0	0	0	0
SAOUHSC_00967_miss					hypothetical protein		NP	Extracellular	No signal	CYTOPLASMIQUE	null	33	N			0	0	0	0	0	0	0	0
SAOUHSC_00968					hypothetical protein	Protein of unknown function (DUF1430)	S	CytoplasmicMembrane	TM segment	PSE	L	654	N			0	0	0	0	0	0	0	0
SAOUHSC_00969					hypothetical protein	Protein conserved in bacteria	S	CytoplasmicMembrane	TM segment	SECRETED	null	106	N			0	0	0	0	0	0	0	0
SAOUHSC_00970		ko:K02003,ko:K02004			ABC transporter, ATP-binding protein, putative	ATPases associated with a variety of cellular activities	V	CytoplasmicMembrane	No signal	CYTOPLASMIQUE	null	213	N			0	0	0	0	0	0	0	0
SAOUHSC_00971_mut					hypothetical protein		NP	CytoplasmicMembrane	TM segment	MEMBRANE	null	81	N			0	0	0	0	0	0	0	0
SAOUHSC_00972					hypothetical protein		NP	Cytoplasmic	No signal	CYTOPLASMIQUE	null	95	N			0	0	1	1	0	0	0	0
SAOUHSC_00973_para		ko:K00712			hypothetical protein	Glycosyl transferases group 1	M	Cytoplasmic	No signal	CYTOPLASMIQUE	null	235	N			0	0	0	0	0	0	0	0
SAOUHSC_00974_mut		ko:K00712			glycosyl transferase, group 1	Glycosyl transferases group 1	M	Cytoplasmic	No signal	CYTOPLASMIQUE	null	493	N			1	1	1	1	1	1	1	1
SAOUHSC_00975		ko:K15977,ko:K16936	ko00920,ko01120,map00920,map01120		hypothetical protein	DoxX	S	CytoplasmicMembrane	TM segment	MEMBRANE	null	118	N			0	0	0	0	0	0	0	0
SAOUHSC_00976_mut	GO:0005575,GO:0005623,GO:0006810,GO:0008150,GO:0010035,GO:0010038,GO:0010039,GO:0015688,GO:0030288,GO:0030313,GO:0031975,GO:0042221,GO:0042592,GO:0042597,GO:0044464,GO:0048878,GO:0050801,GO:0050896,GO:0051179,GO:0051234,GO:0055065,GO:0055072,GO:0055076,GO:0055080,GO:0065007,GO:0065008,GO:0098771,GO:1901678	ko:K02016	ko02010,map02010	fecB	hypothetical protein	COG4594 ABC-type Fe3 -citrate transport system, periplasmic component	P	CytoplasmicMembrane	Lipo signal peptide	PSE	E	319	Y			0	0	0	0	0	0	0	0
SAOUHSC_00977_miss					hypothetical protein		NP	Unknown	No signal	CYTOPLASMIQUE	null	43	N			0	0	0	0	0	0	0	0
SAOUHSC_00978_mut					hypothetical protein	TM2 domain	S	CytoplasmicMembrane	TM segment	MEMBRANE	null	71	N			0	0	0	0	0	0	0	0
SAOUHSC_00979		ko:K01246,ko:K06977	ko03410,map03410		hypothetical protein	Acetyltransferase (GNAT) domain	K	Cytoplasmic	No signal	CYTOPLASMIQUE	null	183	N			0	0	0	0	0	0	0	0
SAOUHSC_00980	GO:0003674,GO:0003824,GO:0004659,GO:0006732,GO:0006733,GO:0006743,GO:0006744,GO:0006766,GO:0006775,GO:0008150,GO:0008152,GO:0009058,GO:0009108,GO:0009110,GO:0009233,GO:0009234,GO:0009987,GO:0016740,GO:0016765,GO:0032194,GO:0042180,GO:0042181,GO:0042362,GO:0042371,GO:0042373,GO:0044237,GO:0044249,GO:0044281,GO:0044283,GO:0051186,GO:0051188,GO:0071704,GO:1901576,GO:1901661,GO:1901663	ko:K02548	ko00130,ko01100,ko01110,map00130,map01100,map01110	menA	1,4-dihydroxy-2-naphthoate octaprenyltransferase	Belongs to the MenA family. Type 1 subfamily	H	CytoplasmicMembrane	TM segment	MEMBRANE	null	312	N			0	0	1	1	1	1	1	1
SAOUHSC_00981_miss					hypothetical protein		NP	Unknown	No signal	CYTOPLASMIQUE	null	34	N			0	0	0	0	0	0	0	0
SAOUHSC_00982_mut	GO:0006732,GO:0008150,GO:0008152,GO:0009058,GO:0009108,GO:0009233,GO:0009234,GO:0009987,GO:0042180,GO:0042181,GO:0044237,GO:0044249,GO:0044281,GO:0044283,GO:0051186,GO:0051188,GO:0071704,GO:1901576,GO:1901661,GO:1901663	ko:K01851,ko:K02552	ko00130,ko01053,ko01100,ko01110,ko01130,map00130,map01053,map01100,map01110,map01130	menF	hypothetical protein	Isochorismate synthase	HQ	Cytoplasmic	No signal	CYTOPLASMIQUE	null	453	N			0	1	1	1	0	0	0	0
SAOUHSC_00983	GO:0005575,GO:0005623,GO:0005886,GO:0008150,GO:0016020,GO:0040007,GO:0044464,GO:0071944	ko:K02551	ko00130,ko01100,ko01110,map00130,map01100,map01110	menD	2-succinyl-6-hydroxy-2, 4-cyclohexadiene-1-carboxylic acid synthase/2-oxoglutarate decarboxylase	Catalyzes the thiamine diphosphate-dependent decarboxylation of 2-oxoglutarate and the subsequent addition of the resulting succinic semialdehyde-thiamine pyrophosphate anion to isochorismate to yield 2-succinyl-5-enolpyruvyl-6-hydroxy-3- cyclohexene-1-carboxylate (SEPHCHC)	H	Unknown	No signal	CYTOPLASMIQUE	null	557	N			1	1	1	1	0	0	0	0
SAOUHSC_00984	GO:0003674,GO:0003824,GO:0005575,GO:0005622,GO:0005623,GO:0005737,GO:0005829,GO:0006732,GO:0008150,GO:0008152,GO:0009058,GO:0009108,GO:0009233,GO:0009234,GO:0009987,GO:0016787,GO:0016829,GO:0016835,GO:0042180,GO:0042181,GO:0044237,GO:0044249,GO:0044281,GO:0044283,GO:0044424,GO:0044444,GO:0044464,GO:0051186,GO:0051188,GO:0070205,GO:0071704,GO:1901576,GO:1901661,GO:1901663	ko:K08680	ko00130,ko01100,ko01110,map00130,map01100,map01110	menH	hypothetical protein	Catalyzes a proton abstraction reaction that results in 2,5-elimination of pyruvate from 2-succinyl-5-enolpyruvyl-6- hydroxy-3-cyclohexene-1-carboxylate (SEPHCHC) and the formation of 2-succinyl-6-hydroxy-2,4-cyclohexadiene-1-carboxylate (SHCHC)	S	Cytoplasmic	No signal	CYTOPLASMIQUE	null	267	N			0	0	0	0	0	0	0	0
SAOUHSC_00985	GO:0003674,GO:0003824,GO:0005488,GO:0005575,GO:0005623,GO:0005886,GO:0006732,GO:0008150,GO:0008152,GO:0008935,GO:0009058,GO:0009108,GO:0009233,GO:0009234,GO:0009987,GO:0016020,GO:0016043,GO:0016829,GO:0016830,GO:0016833,GO:0022607,GO:0034214,GO:0042180,GO:0042181,GO:0043167,GO:0043168,GO:0043933,GO:0044085,GO:0044237,GO:0044249,GO:0044281,GO:0044283,GO:0044464,GO:0051186,GO:0051188,GO:0051259,GO:…	ko:K01661	ko00130,ko01100,ko01110,map00130,map01100,map01110	menB	naphthoate synthase	Converts o-succinylbenzoyl-CoA (OSB-CoA) to 1,4- dihydroxy-2-naphthoyl-CoA (DHNA-CoA)	H	Cytoplasmic	No signal	CYTOPLASMIQUE	null	273	N			1	1	1	1	1	1	1	1
SAOUHSC_00986				sspC	cysteine protease, putative	Staphostatin B	S	Cytoplasmic	No signal	CYTOPLASMIQUE	null	109	N	Cysteine protease	Enzyme	0	0	0	0	0	0	0	0
SAOUHSC_00987	GO:0005575,GO:0005576	ko:K08258,ko:K13715		sspB	cysteine protease precursor, putative	Staphopain proregion	M	Extracellular	TM segment	SECRETED	null	393	N	Cysteine protease	Enzyme	0	0	0	0	0	0	0	0
SAOUHSC_00988		ko:K01318	ko02024,map02024	sspA	glutamyl endopeptidase precursor, putative	Belongs to the peptidase S1B family	M	Extracellular	Sec signal	SECRETED	null	336	N	Serine V8 protease	Enzyme	0	0	0	0	0	0	0	0
SAOUHSC_00989		ko:K00812,ko:K00841,ko:K10907	ko00220,ko00250,ko00270,ko00300,ko00330,ko00350,ko00360,ko00400,ko00401,ko00950,ko00960,ko01100,ko01110,ko01130,ko01210,ko01230,map00220,map00250,map00270,map00300,map00330,map00350,map00360,map00400,map00401,map00950,map00960,map01100,map01110,map01130,map01210,map01230	patA	hypothetical protein	Aminotransferase	E	Cytoplasmic	No signal	CYTOPLASMIQUE	null	384	N			0	0	0	0	0	0	0	0
SAOUHSC_00991		ko:K13663		ykrP	hypothetical protein	Acyltransferase family	G	CytoplasmicMembrane	TM segment	MEMBRANE	null	336	N			0	0	0	0	0	0	0	0
SAOUHSC_00992					MarR family transcriptional regulator	Transcriptional regulator	K	Cytoplasmic	No signal	CYTOPLASMIQUE	null	139	N			0	0	0	0	0	0	0	0
SAOUHSC_00993_miss					hypothetical protein		NP	Unknown	No signal	CYTOPLASMIQUE	null	36	N			0	0	0	0	0	0	0	0
SAOUHSC_00994		ko:K01227,ko:K01447,ko:K13714	ko00511,map00511	atl	bifunctional autolysin precursor, putative	the rest of the oligosaccharide is released intact. Cleaves the peptidoglycan connecting the daughter cells at the end of the cell division cycle, resulting in the separation of the two newly divided cells. Acts as an autolysin in penicillin-induced lysis (By similarity)	M	Extracellular	Sec signal	SECRETED	null	1256	N	Autolysin	Adherence	1	1	1	1	1	1	1	1
SAOUHSC_00995	GO:0003674,GO:0003824,GO:0016740,GO:0016746,GO:0016747	ko:K02348		yjcF	hypothetical protein	(GNAT) family	S	Cytoplasmic	No signal	CYTOPLASMIQUE	null	144	N			0	0	0	0	0	0	0	0
SAOUHSC_00996					hypothetical protein	Protein of unknown function (DUF2538)	S	Unknown	No signal	CYTOPLASMIQUE	null	156	N			0	1	1	1	0	0	0	0
SAOUHSC_00997				ywtF	hypothetical protein	transcriptional	K	CytoplasmicMembrane	TM segment	SECRETED	null	405	N			0	0	0	0	1	1	1	1
SAOUHSC_00998				fmtA	fmt protein, putative	Autolysis and methicillin resistant-related protein	V	CytoplasmicMembrane	TM segment	SECRETED	null	397	N			1	1	1	1	1	1	1	1
SAOUHSC_00999_mut	GO:0003674,GO:0003824,GO:0006091,GO:0006119,GO:0006139,GO:0006163,GO:0006725,GO:0006753,GO:0006793,GO:0006796,GO:0006807,GO:0008150,GO:0008152,GO:0009117,GO:0009123,GO:0009126,GO:0009141,GO:0009144,GO:0009150,GO:0009161,GO:0009167,GO:0009199,GO:0009205,GO:0009259,GO:0009987,GO:0015980,GO:0016310,GO:0016491,GO:0016679,GO:0016682,GO:0017144,GO:0019637,GO:0019693,GO:0022900,GO:0022904,GO:0034641,GO:…	ko:K02829	ko00190,ko01100,map00190,map01100	qoxD	quinol oxidase, subunit IV, putative	quinol oxidase, subunit	C	CytoplasmicMembrane	TM segment	MEMBRANE	null	96	N			0	0	0	0	0	0	0	0
SAOUHSC_01000	GO:0003674,GO:0003824,GO:0006091,GO:0006119,GO:0006139,GO:0006163,GO:0006725,GO:0006753,GO:0006793,GO:0006796,GO:0006807,GO:0008150,GO:0008152,GO:0009117,GO:0009123,GO:0009126,GO:0009141,GO:0009144,GO:0009150,GO:0009161,GO:0009167,GO:0009199,GO:0009205,GO:0009259,GO:0009987,GO:0015980,GO:0016310,GO:0016491,GO:0016679,GO:0016682,GO:0017144,GO:0019637,GO:0019693,GO:0022900,GO:0022904,GO:0034641,GO:…	ko:K02299,ko:K02828	ko00190,ko01100,map00190,map01100	qoxC	cytochrome c oxidase subunit III, putative	quinol oxidase, subunit	C	CytoplasmicMembrane	TM segment	MEMBRANE	null	201	N			0	0	0	0	0	0	0	0
SAOUHSC_01001	GO:0003674,GO:0003824,GO:0005575,GO:0005623,GO:0005886,GO:0005887,GO:0006091,GO:0006119,GO:0006139,GO:0006163,GO:0006725,GO:0006753,GO:0006793,GO:0006796,GO:0006807,GO:0006810,GO:0006811,GO:0006812,GO:0008150,GO:0008152,GO:0009060,GO:0009117,GO:0009123,GO:0009126,GO:0009141,GO:0009144,GO:0009150,GO:0009161,GO:0009167,GO:0009199,GO:0009205,GO:0009259,GO:0009486,GO:0009987,GO:0015002,GO:0015672,GO:…	ko:K02274,ko:K02827	ko00190,ko01100,map00190,map01100	qoxB	quinol oxidase, subunit I	Belongs to the heme-copper respiratory oxidase family	C	CytoplasmicMembrane	No signal	MEMBRANE	null	662	N			1	1	1	1	1	1	1	1
SAOUHSC_01002	GO:0003674,GO:0003824,GO:0005215,GO:0005488,GO:0005575,GO:0005623,GO:0005886,GO:0005887,GO:0006091,GO:0006119,GO:0006139,GO:0006163,GO:0006725,GO:0006753,GO:0006793,GO:0006796,GO:0006807,GO:0006810,GO:0006811,GO:0006812,GO:0008150,GO:0008152,GO:0008324,GO:0009055,GO:0009060,GO:0009117,GO:0009123,GO:0009126,GO:0009141,GO:0009144,GO:0009150,GO:0009161,GO:0009167,GO:0009199,GO:0009205,GO:0009259,GO:…	ko:K02297,ko:K02826	ko00190,ko01100,map00190,map01100	qoxA	quinol oxidase AA3, subunit II, putative	Catalyzes quinol oxidation with the concomitant reduction of oxygen to water. Subunit II transfers the electrons from a quinol to the binuclear center of the catalytic subunit I	C	CytoplasmicMembrane	Lipo signal peptide	PSE	C	366	Y			1	1	1	1	1	1	1	1
SAOUHSC_01003_miss					hypothetical protein		NP	Unknown	No signal	CYTOPLASMIQUE	null	40	N			0	0	0	0	0	0	0	0
SAOUHSC_01005		ko:K01183	ko00520,ko01100,map00520,map01100		hypothetical protein	Domain of unknown function (DUF5011)	S	Unknown	Sec signal	SECRETED	null	105	N			0	0	0	0	0	0	0	0
SAOUHSC_01007	GO:0003674,GO:0003824,GO:0004477,GO:0004488,GO:0005575,GO:0005622,GO:0005623,GO:0005737,GO:0005829,GO:0006730,GO:0008150,GO:0008152,GO:0009987,GO:0016491,GO:0016645,GO:0016646,GO:0016787,GO:0016810,GO:0016814,GO:0019238,GO:0044237,GO:0044281,GO:0044424,GO:0044444,GO:0044464,GO:0055114	ko:K01491	ko00670,ko00720,ko01100,ko01120,ko01200,map00670,map00720,map01100,map01120,map01200	folD	FolD bifunctional protein, putative	Catalyzes the oxidation of 5,10- methylenetetrahydrofolate to 5,10-methenyltetrahydrofolate and then the hydrolysis of 5,10-methenyltetrahydrofolate to 10- formyltetrahydrofolate	F	Cytoplasmic	No signal	CYTOPLASMIQUE	null	286	N			1	1	1	1	0	0	0	0
SAOUHSC_01008_mut	GO:0003674,GO:0003824,GO:0004638,GO:0005488,GO:0005515,GO:0005575,GO:0005622,GO:0005623,GO:0005737,GO:0005829,GO:0006139,GO:0006163,GO:0006164,GO:0006725,GO:0006753,GO:0006793,GO:0006796,GO:0006807,GO:0008150,GO:0008152,GO:0009058,GO:0009117,GO:0009150,GO:0009152,GO:0009165,GO:0009259,GO:0009260,GO:0009987,GO:0016829,GO:0016830,GO:0016831,GO:0016853,GO:0016866,GO:0018130,GO:0019438,GO:0019637,GO:…	ko:K01588	ko00230,ko01100,ko01110,ko01130,map00230,map01100,map01110,map01130	purE	phosphoribosylaminoimidazole carboxylase, catalytic subunit	Catalyzes the conversion of N5-carboxyaminoimidazole ribonucleotide (N5-CAIR) to 4-carboxy-5-aminoimidazole ribonucleotide (CAIR)	F	CytoplasmicMembrane	No signal	CYTOPLASMIQUE	null	160	N			0	0	0	0	0	0	0	0
SAOUHSC_01009	GO:0005575,GO:0005622,GO:0005623,GO:0005737,GO:0005829,GO:0044424,GO:0044444,GO:0044464	ko:K01589	ko00230,ko01100,ko01110,ko01130,map00230,map01100,map01110,map01130	purK	phosphoribosylaminoimidazole carboxylase ATPase subunit	Catalyzes the ATP-dependent conversion of 5- aminoimidazole ribonucleotide (AIR) and HCO(3)(-) to N5- carboxyaminoimidazole ribonucleotide (N5-CAIR)	F	CytoplasmicMembrane	No signal	CYTOPLASMIQUE	null	374	N			0	0	0	0	0	0	0	0
SAOUHSC_01010	GO:0003674,GO:0003824,GO:0004639,GO:0005575,GO:0005622,GO:0005623,GO:0005737,GO:0005829,GO:0016874,GO:0016879,GO:0016881,GO:0044424,GO:0044444,GO:0044464	ko:K01587,ko:K01756,ko:K01923	ko00230,ko00250,ko01100,ko01110,ko01130,map00230,map00250,map01100,map01110,map01130	purC	phosphoribosylaminoimidazole-succinocarboxamide synthase	Belongs to the SAICAR synthetase family	F	Cytoplasmic	No signal	CYTOPLASMIQUE	null	234	N			0	0	0	0	0	0	0	0
SAOUHSC_01011		ko:K01923,ko:K01952	ko00230,ko01100,ko01110,ko01130,map00230,map01100,map01110,map01130	purS	phosphoribosylformylglycinamidine synthase, PurS protein	Part of the phosphoribosylformylglycinamidine synthase complex involved in the purines biosynthetic pathway. Catalyzes the ATP-dependent conversion of formylglycinamide ribonucleotide (FGAR) and glutamine to yield formylglycinamidine ribonucleotide (FGAM) and glutamate. The FGAM synthase complex is composed of three subunits. PurQ produces an ammonia molecule by converting glutamine to glutamate.…	F	Cytoplasmic	No signal	CYTOPLASMIQUE	null	87	N			0	0	0	0	0	0	0	0
SAOUHSC_01012	GO:0003674,GO:0003824,GO:0004642,GO:0005575,GO:0005622,GO:0005623,GO:0005737,GO:0005886,GO:0006139,GO:0006163,GO:0006164,GO:0006725,GO:0006753,GO:0006793,GO:0006796,GO:0006807,GO:0008150,GO:0008152,GO:0009058,GO:0009117,GO:0009150,GO:0009152,GO:0009165,GO:0009259,GO:0009260,GO:0009987,GO:0016020,GO:0016874,GO:0016879,GO:0016884,GO:0018130,GO:0019438,GO:0019637,GO:0019693,GO:0034641,GO:0034654,GO:…	ko:K01952	ko00230,ko01100,ko01110,ko01130,map00230,map01100,map01110,map01130	purQ	phosphoribosylformylglycinamidine synthase I	Part of the phosphoribosylformylglycinamidine synthase complex involved in the purines biosynthetic pathway. Catalyzes the ATP-dependent conversion of formylglycinamide ribonucleotide (FGAR) and glutamine to yield formylglycinamidine ribonucleotide (FGAM) and glutamate. The FGAM synthase complex is composed of three subunits. PurQ produces an ammonia molecule by converting glutamine to glutamate.…	F	Cytoplasmic	TM segment	CYTOPLASMIQUE	null	223	N			0	0	0	0	0	0	0	0
SAOUHSC_01013	GO:0000166,GO:0000287,GO:0003674,GO:0003824,GO:0004642,GO:0005488,GO:0005524,GO:0005575,GO:0005622,GO:0005623,GO:0005737,GO:0006139,GO:0006163,GO:0006164,GO:0006725,GO:0006753,GO:0006793,GO:0006796,GO:0006807,GO:0008144,GO:0008150,GO:0008152,GO:0009058,GO:0009117,GO:0009150,GO:0009152,GO:0009165,GO:0009259,GO:0009260,GO:0009987,GO:0016874,GO:0016879,GO:0016884,GO:0017076,GO:0018130,GO:0019438,GO:…	ko:K01952	ko00230,ko01100,ko01110,ko01130,map00230,map01100,map01110,map01130	purL	phosphoribosylformylglycinamidine synthase II	Part of the phosphoribosylformylglycinamidine synthase complex involved in the purines biosynthetic pathway. Catalyzes the ATP-dependent conversion of formylglycinamide ribonucleotide (FGAR) and glutamine to yield formylglycinamidine ribonucleotide (FGAM) and glutamate. The FGAM synthase complex is composed of three subunits. PurQ produces an ammonia molecule by converting glutamine to glutamate.…	F	Cytoplasmic	No signal	CYTOPLASMIQUE	null	729	N			0	0	0	0	0	0	0	0
SAOUHSC_01014	GO:0005575,GO:0005622,GO:0005623,GO:0005737,GO:0009507,GO:0009536,GO:0043226,GO:0043227,GO:0043229,GO:0043231,GO:0044424,GO:0044444,GO:0044464	ko:K00764	ko00230,ko00250,ko01100,ko01110,ko01130,map00230,map00250,map01100,map01110,map01130	purF	amidophosphoribosyltransferase	Catalyzes the formation of phosphoribosylamine from phosphoribosylpyrophosphate (PRPP) and glutamine	F	Cytoplasmic	No signal	CYTOPLASMIQUE	null	494	N			0	0	0	0	0	0	0	0
SAOUHSC_01015	GO:0003674,GO:0003824,GO:0004641,GO:0005575,GO:0005622,GO:0005623,GO:0005737,GO:0005829,GO:0006139,GO:0006163,GO:0006164,GO:0006725,GO:0006753,GO:0006793,GO:0006796,GO:0006807,GO:0008150,GO:0008152,GO:0009058,GO:0009117,GO:0009150,GO:0009152,GO:0009165,GO:0009259,GO:0009260,GO:0009987,GO:0016874,GO:0016879,GO:0016882,GO:0018130,GO:0019438,GO:0019637,GO:0019693,GO:0034641,GO:0034654,GO:0044237,GO:…	ko:K01933,ko:K11788	ko00230,ko01100,ko01110,ko01130,map00230,map01100,map01110,map01130	purM	phosphoribosylaminoimidazole synthetase	Phosphoribosylformylglycinamidine cyclo-ligase	F	Cytoplasmic	No signal	CYTOPLASMIQUE	null	342	N			0	0	0	0	0	0	0	0
SAOUHSC_01016		ko:K11175	ko00230,ko00670,ko01100,ko01110,ko01130,map00230,map00670,map01100,map01110,map01130	purN	phosphoribosylglycinamide formyltransferase, putative	Catalyzes the transfer of a formyl group from 10- formyltetrahydrofolate to 5-phospho-ribosyl-glycinamide (GAR), producing 5-phospho-ribosyl-N-formylglycinamide (FGAR) and tetrahydrofolate	F	Cytoplasmic	No signal	CYTOPLASMIQUE	null	188	N			0	0	0	0	0	0	0	0
SAOUHSC_01017	GO:0005575,GO:0005623,GO:0005886,GO:0008150,GO:0016020,GO:0040007,GO:0044464,GO:0071944	ko:K00602	ko00230,ko00670,ko01100,ko01110,ko01130,ko01523,map00230,map00670,map01100,map01110,map01130,map01523	purH	bifunctional phosphoribosylaminoimidazolecarboxamide formyltransferase/IMP cyclohydrolase	Bifunctional purine biosynthesis protein PurH	F	Cytoplasmic	No signal	CYTOPLASMIQUE	null	492	N			0	0	0	0	0	0	0	0
SAOUHSC_01018		ko:K01945	ko00230,ko01100,ko01110,ko01130,map00230,map01100,map01110,map01130	purD	phosphoribosylamine--glycine ligase	Belongs to the GARS family	F	Cytoplasmic	No signal	CYTOPLASMIQUE	null	415	N			0	0	0	0	0	0	0	0
SAOUHSC_01019		ko:K16785,ko:K16786,ko:K16787	ko02010,map02010	ykoC	hypothetical protein	Cobalt transport protein	P	CytoplasmicMembrane	TM segment	MEMBRANE	null	268	N			0	0	0	0	0	0	0	0
SAOUHSC_01021		ko:K16786,ko:K16787	ko02010,map02010	ykoD	hypothetical protein	ABC-type cobalt transport system ATPase component	P	CytoplasmicMembrane	No signal	CYTOPLASMIQUE	null	466	N			0	0	0	0	0	0	0	0
SAOUHSC_01022		ko:K16925		ykoE	hypothetical protein	ABC-type cobalt transport system, permease component	S	CytoplasmicMembrane	TM segment	MEMBRANE	null	191	N			0	0	0	0	0	0	0	0
SAOUHSC_01023_miss					hypothetical protein		NP	Unknown	No signal	CYTOPLASMIQUE	null	39	N			0	0	0	0	0	0	0	0
SAOUHSC_01024_miss					hypothetical protein		NP	Unknown	No signal	CYTOPLASMIQUE	null	44	N			0	0	0	0	0	0	0	0
SAOUHSC_01025					hypothetical protein		NP	CytoplasmicMembrane	TM segment	MEMBRANE	null	431	N			0	0	0	0	1	0	1	1
SAOUHSC_01026		ko:K06969		ywbD	hypothetical protein	S-adenosylmethionine-dependent methyltransferase	J	Cytoplasmic	No signal	CYTOPLASMIQUE	null	390	N			1	1	1	1	0	0	0	0
SAOUHSC_01027					hypothetical protein	protein domain associated with	S	Unknown	No signal	CYTOPLASMIQUE	null	180	N			1	1	1	1	1	1	1	1
SAOUHSC_01028	GO:0005575,GO:0005622,GO:0005623,GO:0005737,GO:0008150,GO:0043610,GO:0044424,GO:0044464,GO:0050789,GO:0065007	ko:K11189		ptsH	phosphocarrier protein HPr	Phosphocarrier protein HPr	G	Cytoplasmic	No signal	CYTOPLASMIQUE	null	88	N			1	1	1	1	0	0	0	0
SAOUHSC_01029	GO:0000287,GO:0003674,GO:0003824,GO:0005488,GO:0005515,GO:0005575,GO:0005622,GO:0005623,GO:0005737,GO:0005829,GO:0006810,GO:0008150,GO:0008643,GO:0008965,GO:0009401,GO:0016740,GO:0016772,GO:0016775,GO:0019197,GO:0032991,GO:0042802,GO:0043167,GO:0043169,GO:0044424,GO:0044444,GO:0044464,GO:0046872,GO:0051179,GO:0051234,GO:0071702	ko:K08483	ko02060,map02060	ptsI	phosphoenolpyruvate-protein phosphotransferase	General (non sugar-specific) component of the phosphoenolpyruvate-dependent sugar phosphotransferase system (sugar PTS). This major carbohydrate active-transport system catalyzes the phosphorylation of incoming sugar substrates concomitantly with their translocation across the cell membrane. Enzyme I transfers the phosphoryl group from phosphoenolpyruvate (PEP) to the phosphoryl carrier protein (…	G	Cytoplasmic	No signal	CYTOPLASMIQUE	null	572	N			1	1	1	1	0	0	0	0
SAOUHSC_01030					hypothetical protein	Glutaredoxin	O	Unknown	No signal	CYTOPLASMIQUE	null	77	N			0	0	0	0	0	0	0	0
SAOUHSC_01031		ko:K00425	ko00190,ko01100,ko02020,map00190,map01100,map02020	cydA	cytochrome d ubiquinol oxidase, subunit I, putative	oxidase, subunit	C	CytoplasmicMembrane	TM segment	MEMBRANE	null	453	N			1	1	1	1	1	1	1	1
SAOUHSC_01032		ko:K00426	ko00190,ko01100,ko02020,map00190,map01100,map02020	cydB	cytochrome d ubiquinol oxidase, subunit II, putative	cytochrome D ubiquinol oxidase subunit II	C	CytoplasmicMembrane	TM segment	MEMBRANE	null	339	N			1	1	1	1	1	1	1	1
SAOUHSC_01034		ko:K03499		trkA	hypothetical protein	potassium uptake protein TrkA	P	Cytoplasmic	No signal	CYTOPLASMIQUE	null	220	N			1	1	1	1	0	0	0	0
SAOUHSC_01035	GO:0003674,GO:0003824,GO:0004518,GO:0004519,GO:0004521,GO:0004527,GO:0004532,GO:0004534,GO:0004540,GO:0005488,GO:0005515,GO:0006139,GO:0006364,GO:0006396,GO:0006397,GO:0006725,GO:0006807,GO:0008150,GO:0008152,GO:0008409,GO:0009987,GO:0010467,GO:0016070,GO:0016071,GO:0016072,GO:0016787,GO:0016788,GO:0016796,GO:0016896,GO:0022613,GO:0034470,GO:0034641,GO:0034660,GO:0042254,GO:0042802,GO:0043170,GO:…	ko:K12574	ko03018,map03018	rnjA	hypothetical protein	An RNase that has 5'-3' exonuclease and possibly endonuclease activity. Involved in maturation of rRNA and in some organisms also mRNA maturation and or decay	J	Cytoplasmic	No signal	CYTOPLASMIQUE	null	565	N			1	1	1	1	1	1	1	1
SAOUHSC_01036				ykzG	hypothetical protein	Belongs to the UPF0356 family	S	Cytoplasmic	No signal	CYTOPLASMIQUE	null	72	N			1	1	1	1	0	0	0	0
SAOUHSC_01037_miss					hypothetical protein		NP	Unknown	No signal	CYTOPLASMIQUE	null	40	N			0	0	0	0	0	0	0	0
SAOUHSC_01038	GO:0003674,GO:0003824,GO:0006464,GO:0006807,GO:0008150,GO:0008152,GO:0009987,GO:0016787,GO:0016810,GO:0016811,GO:0018193,GO:0018206,GO:0019538,GO:0031365,GO:0036211,GO:0042586,GO:0043170,GO:0043412,GO:0043686,GO:0044237,GO:0044238,GO:0044260,GO:0044267,GO:0071704,GO:1901564	ko:K01450,ko:K01462	ko00270,ko00630,map00270,map00630	def	peptide deformylase	Removes the formyl group from the N-terminal Met of newly synthesized proteins. Requires at least a dipeptide for an efficient rate of reaction. N-terminal L-methionine is a prerequisite for activity but the enzyme has broad specificity at other positions	J	Cytoplasmic	No signal	CYTOPLASMIQUE	null	183	N			0	1	0	0	0	0	0	0
SAOUHSC_01039		ko:K03631,ko:K20345	ko02024,map02024	recN	hypothetical protein	Putative cell-wall binding lipoprotein	L	Unknown	Lipo signal peptide	PSE	E	208	Y			1	1	1	1	1	1	1	1
SAOUHSC_01040		ko:K00161,ko:K00166	ko00010,ko00020,ko00280,ko00620,ko00640,ko01100,ko01110,ko01120,ko01130,ko01200,ko04066,ko04922,ko05230,map00010,map00020,map00280,map00620,map00640,map01100,map01110,map01120,map01130,map01200,map04066,map04922,map05230	pdhA	pyruvate dehydrogenase complex, E1 component, alpha subunit, putative	Dehydrogenase E1 component	C	Cytoplasmic	No signal	CYTOPLASMIQUE	null	370	N			1	1	1	1	1	1	1	1
SAOUHSC_01041	GO:0003674,GO:0005488,GO:0005515,GO:0005575,GO:0005618,GO:0005623,GO:0005886,GO:0016020,GO:0030312,GO:0044464,GO:0071944,GO:0140030,GO:0140032	ko:K00162,ko:K00167,ko:K21417	ko00010,ko00020,ko00280,ko00620,ko00640,ko01100,ko01110,ko01120,ko01130,ko01200,ko04066,ko04922,ko05230,map00010,map00020,map00280,map00620,map00640,map01100,map01110,map01120,map01130,map01200,map04066,map04922,map05230	pdhB	pyruvate dehydrogenase complex, E1 component, pyruvate dehydrogenase beta subunit, putative	COG0022 Pyruvate 2-oxoglutarate dehydrogenase complex, dehydrogenase (E1) component, eukaryotic type, beta subunit	C	Cytoplasmic	No signal	CYTOPLASMIQUE	null	325	N			1	1	1	1	1	1	1	1
SAOUHSC_01042		ko:K00627	ko00010,ko00020,ko00620,ko01100,ko01110,ko01120,ko01130,ko01200,map00010,map00020,map00620,map01100,map01110,map01120,map01130,map01200	pdhC	branched-chain alpha-keto acid dehydrogenase subunit E2	acetyltransferase component of pyruvate dehydrogenase complex	C	Cytoplasmic	No signal	CYTOPLASMIQUE	null	430	N			1	1	1	1	1	1	1	1
SAOUHSC_01043	GO:0000166,GO:0001505,GO:0003674,GO:0003824,GO:0004148,GO:0005488,GO:0005515,GO:0005575,GO:0005622,GO:0005623,GO:0005634,GO:0005654,GO:0005737,GO:0005739,GO:0005759,GO:0005829,GO:0006082,GO:0006084,GO:0006085,GO:0006086,GO:0006090,GO:0006103,GO:0006139,GO:0006163,GO:0006164,GO:0006464,GO:0006520,GO:0006544,GO:0006546,GO:0006637,GO:0006725,GO:0006732,GO:0006733,GO:0006753,GO:0006790,GO:0006793,GO:…	ko:K00382	ko00010,ko00020,ko00260,ko00280,ko00620,ko00630,ko00640,ko01100,ko01110,ko01120,ko01130,ko01200,map00010,map00020,map00260,map00280,map00620,map00630,map00640,map01100,map01110,map01120,map01130,map01200	pdhD	dihydrolipoamide dehydrogenase	COG1249 Pyruvate 2-oxoglutarate dehydrogenase complex, dihydrolipoamide dehydrogenase (E3) component, and related enzymes	C	Cytoplasmic	No signal	CYTOPLASMIQUE	null	468	N			1	1	1	1	1	1	1	1
SAOUHSC_01044		ko:K16509		yktA	hypothetical protein	Belongs to the UPF0223 family	S	Unknown	No signal	CYTOPLASMIQUE	null	91	N			0	0	0	0	0	0	0	0
SAOUHSC_01045				puuR	hypothetical protein	Transcriptional regulator	K	Cytoplasmic	No signal	CYTOPLASMIQUE	null	179	N			0	0	0	0	0	0	0	0
SAOUHSC_01046		ko:K02010,ko:K11072	ko02010,map02010	potA	ABC transporter	Part of the ABC transporter complex PotABCD involved in spermidine putrescine import. Responsible for energy coupling to the transport system	P	CytoplasmicMembrane	No signal	CYTOPLASMIQUE	null	364	N			0	0	0	0	1	1	1	1
SAOUHSC_01047		ko:K11071	ko02010,map02010	potB	spermidine/putrescine ABC transporter, permease protein, putative	ABC-type spermidine putrescine transport system, permease component I	P	CytoplasmicMembrane	TM segment	MEMBRANE	null	265	N			0	0	0	0	0	0	0	0
SAOUHSC_01048	GO:0003674,GO:0003824,GO:0005215,GO:0005575,GO:0005623,GO:0005886,GO:0005887,GO:0006810,GO:0006811,GO:0006812,GO:0008150,GO:0008324,GO:0008519,GO:0015075,GO:0015101,GO:0015203,GO:0015399,GO:0015405,GO:0015417,GO:0015595,GO:0015606,GO:0015695,GO:0015696,GO:0015846,GO:0015847,GO:0015848,GO:0016020,GO:0016021,GO:0016462,GO:0016787,GO:0016817,GO:0016818,GO:0016887,GO:0017111,GO:0022804,GO:0022857,GO:…	ko:K11070	ko02010,map02010	potC	spermidine/putrescine ABC transporter, permease protein, putative	ABC-type spermidine putrescine transport system, permease component II	P	CytoplasmicMembrane	TM segment	MEMBRANE	null	269	N			0	0	0	0	0	0	0	0
SAOUHSC_01049		ko:K11069	ko02010,map02010	potD	spermidine/putrescine ABC transporter, spermidine/putrescine-binding protein, putative	Spermidine putrescine-binding periplasmic protein	E	Unknown	TM segment	PSE	C	357	N			0	0	0	0	1	1	1	1
SAOUHSC_01050					hypothetical protein	Protein of unknown function (DUF4064)	S	CytoplasmicMembrane	TM segment	PSE	C	339	N			1	1	1	1	1	1	1	1
SAOUHSC_01051					hypothetical protein	Protein of unknown function (DUF4064)	S	CytoplasmicMembrane	TM segment	MEMBRANE	null	139	N			0	0	0	0	0	0	0	1
SAOUHSC_01053	GO:0008150,GO:0009987,GO:0010035,GO:0010038,GO:0010039,GO:0042221,GO:0050896,GO:0051716,GO:0070887,GO:0071241,GO:0071248,GO:0071281	ko:K03322		mntH	manganese transport protein MntH	H( )-stimulated, divalent metal cation uptake system	P	CytoplasmicMembrane	No signal	MEMBRANE	null	450	N			0	0	0	0	0	0	0	0
SAOUHSC_01054				yktB	hypothetical protein	Belongs to the UPF0637 family	S	Cytoplasmic	No signal	CYTOPLASMIQUE	null	204	N			1	1	1	1	0	0	0	0
SAOUHSC_01055		ko:K01092	ko00521,ko00562,ko01100,ko04070,map00521,map00562,map01100,map04070	suhB	inositol monophosphatase family protein, putative	Inositol monophosphatase	G	Cytoplasmic	No signal	CYTOPLASMIQUE	null	275	N			1	1	1	1	0	0	0	0
SAOUHSC_01057_miss					hypothetical protein		NP	Unknown	No signal	MEMBRANE	null	95	N			0	0	0	0	0	0	0	0
SAOUHSC_01058	GO:0000027,GO:0005575,GO:0005622,GO:0005623,GO:0005737,GO:0005829,GO:0006950,GO:0006996,GO:0008150,GO:0009266,GO:0009408,GO:0009409,GO:0009628,GO:0009987,GO:0016043,GO:0022607,GO:0022613,GO:0022618,GO:0034622,GO:0042254,GO:0042255,GO:0042273,GO:0043933,GO:0044085,GO:0044424,GO:0044444,GO:0044464,GO:0050896,GO:0065003,GO:0070925,GO:0071826,GO:0071840	ko:K06207		typA	GTP-binding protein TypA, putative	GTP-binding protein TypA	T	CytoplasmicMembrane	No signal	CYTOPLASMIQUE	null	615	N			1	1	1	1	1	0	0	0
SAOUHSC_01060_miss				ylaI	hypothetical protein	Uncharacterized protein conserved in bacteria (DUF2197)	S	Cytoplasmic	No signal	CYTOPLASMIQUE	null	55	N			0	0	0	0	0	0	0	0
SAOUHSC_01061				ylaL	hypothetical protein	Part of the MsrPQ system that repairs oxidized periplasmic proteins containing methionine sulfoxide residues (Met-O), using respiratory chain electrons. Thus protects these proteins from oxidative-stress damage caused by reactive species of oxygen and chlorine generated by the host defense mechanisms. MsrPQ is essential for the maintenance of envelope integrity under bleach stress, rescuing a wid…	S	Unknown	No signal	CYTOPLASMIQUE	null	160	N			1	1	1	1	0	0	0	0
SAOUHSC_01062				ylaN	hypothetical protein	Belongs to the UPF0358 family	S	Cytoplasmic	No signal	CYTOPLASMIQUE	null	91	N			0	0	0	0	0	0	0	0
SAOUHSC_01063		ko:K03588	ko04112,map04112	ftsW	hypothetical protein	Belongs to the SEDS family	D	CytoplasmicMembrane	TM segment	MEMBRANE	null	408	N			0	0	0	0	1	1	0	0
SAOUHSC_01064	GO:0003674,GO:0003824,GO:0004075,GO:0005575,GO:0005622,GO:0005623,GO:0005737,GO:0005829,GO:0006082,GO:0006629,GO:0006631,GO:0006633,GO:0008150,GO:0008152,GO:0008610,GO:0009058,GO:0009889,GO:0009890,GO:0009892,GO:0009987,GO:0010565,GO:0016053,GO:0016874,GO:0016879,GO:0019216,GO:0019217,GO:0019222,GO:0019752,GO:0031323,GO:0031324,GO:0031326,GO:0031327,GO:0032787,GO:0042304,GO:0043436,GO:0044237,GO:…	ko:K01958	ko00020,ko00620,ko00720,ko01100,ko01120,ko01200,ko01230,map00020,map00620,map00720,map01100,map01120,map01200,map01230	pycA	pyruvate carboxylase	Catalyzes a 2-step reaction, involving the ATP-dependent carboxylation of the covalently attached biotin in the first step and the transfer of the carboxyl group to pyruvate in the second	C	Cytoplasmic	No signal	CYTOPLASMIQUE	null	1150	N			1	1	1	1	0	0	0	0
SAOUHSC_01065	GO:0000003,GO:0003674,GO:0003824,GO:0008150,GO:0009987,GO:0016043,GO:0017004,GO:0019954,GO:0022607,GO:0030436,GO:0032502,GO:0034622,GO:0043933,GO:0043934,GO:0044085,GO:0065003,GO:0071840	ko:K02257,ko:K02259	ko00190,ko00860,ko01100,ko01110,ko02020,ko04714,map00190,map00860,map01100,map01110,map02020,map04714	ctaA	heme A synthase, putative	Catalyzes the oxidation of the C8 methyl side group on heme O porphyrin ring into a formyl group	O	CytoplasmicMembrane	No signal	MEMBRANE	null	356	N			0	0	0	0	0	0	0	0
SAOUHSC_01066	GO:0003674,GO:0003824,GO:0004311,GO:0004659,GO:0005575,GO:0005623,GO:0005886,GO:0006091,GO:0006725,GO:0006778,GO:0006779,GO:0006783,GO:0006807,GO:0008150,GO:0008152,GO:0009058,GO:0009987,GO:0015980,GO:0016020,GO:0016740,GO:0016765,GO:0018130,GO:0019438,GO:0033013,GO:0033014,GO:0034641,GO:0042168,GO:0042440,GO:0044237,GO:0044249,GO:0044271,GO:0044464,GO:0045333,GO:0046148,GO:0046483,GO:0051186,GO:…	ko:K02257	ko00190,ko00860,ko01100,ko01110,ko04714,map00190,map00860,map01100,map01110,map04714	ctaB	protoheme IX farnesyltransferase	Converts heme B (protoheme IX) to heme O by substitution of the vinyl group on carbon 2 of heme B porphyrin ring with a hydroxyethyl farnesyl side group	O	CytoplasmicMembrane	TM segment	MEMBRANE	null	303	N			0	0	0	0	0	0	0	0
SAOUHSC_01067		ko:K08976			hypothetical protein	Protein of unknown function (DUF420)	S	CytoplasmicMembrane	TM segment	MEMBRANE	null	153	N			0	0	0	0	0	0	0	0
SAOUHSC_01068_miss					hypothetical protein		NP	CytoplasmicMembrane	No signal	MEMBRANE	null	67	N			0	0	0	0	0	0	0	0
SAOUHSC_01069_mut					hypothetical protein	protein with SCP PR1 domains	S	Unknown	TM segment	PSE	C	345	N			0	0	0	0	1	1	1	1
SAOUHSC_01070				ylbF	hypothetical protein	Belongs to the UPF0342 family	S	Cytoplasmic	No signal	CYTOPLASMIQUE	null	144	N			0	0	0	0	0	0	0	0
SAOUHSC_01071		ko:K01126	ko00564,map00564	glpQ1	glycerophosphoryl diester phosphodiesterase, putative	glycerophosphoryl diester phosphodiesterase	C	Cytoplasmic	Sec signal	SECRETED	null	308	N			1	1	1	1	1	1	1	1
SAOUHSC_01072				ylbG	hypothetical protein	Uncharacterized protein conserved in bacteria (DUF2129)	S	Unknown	No signal	CYTOPLASMIQUE	null	84	N			0	0	0	1	0	0	0	0
SAOUHSC_01073					hypothetical protein		NP	Cytoplasmic	No signal	CYTOPLASMIQUE	null	129	N			0	0	0	0	0	0	0	0
SAOUHSC_01074_mut		ko:K08316		rsmD	hypothetical protein	Conserved hypothetical protein 95	L	Cytoplasmic	No signal	CYTOPLASMIQUE	null	180	N			1	1	1	1	0	0	0	0
SAOUHSC_01075	GO:0003674,GO:0003824,GO:0004595,GO:0005488,GO:0005515,GO:0006082,GO:0006139,GO:0006163,GO:0006164,GO:0006575,GO:0006725,GO:0006732,GO:0006753,GO:0006766,GO:0006767,GO:0006793,GO:0006796,GO:0006807,GO:0008150,GO:0008152,GO:0009058,GO:0009108,GO:0009110,GO:0009117,GO:0009150,GO:0009152,GO:0009165,GO:0009259,GO:0009260,GO:0009987,GO:0015936,GO:0015937,GO:0015939,GO:0015940,GO:0016053,GO:0016740,GO:…	ko:K00954	ko00770,ko01100,map00770,map01100	coaD	phosphopantetheine adenylyltransferase	Reversibly transfers an adenylyl group from ATP to 4'- phosphopantetheine, yielding dephospho-CoA (dPCoA) and pyrophosphate	F	Cytoplasmic	No signal	CYTOPLASMIQUE	null	160	N			1	1	1	0	0	1	0	0
SAOUHSC_01076				ylbM	hypothetical protein	Belongs to the UPF0348 family	S	Unknown	No signal	CYTOPLASMIQUE	null	379	N			0	0	0	0	0	0	0	0
SAOUHSC_01077	GO:0005575,GO:0005622,GO:0005623,GO:0005737,GO:0005829,GO:0008150,GO:0040007,GO:0044424,GO:0044444,GO:0044464	ko:K07040		yceD	hypothetical protein	metal-binding, possibly nucleic acid-binding protein	S	Cytoplasmic	No signal	CYTOPLASMIQUE	null	185	N			0	0	1	1	0	0	0	0
SAOUHSC_01078_mut	GO:0000027,GO:0000302,GO:0003674,GO:0003735,GO:0005198,GO:0005575,GO:0005622,GO:0005623,GO:0005737,GO:0005829,GO:0005840,GO:0006412,GO:0006518,GO:0006807,GO:0006950,GO:0006979,GO:0006996,GO:0008150,GO:0008152,GO:0009058,GO:0009059,GO:0009314,GO:0009628,GO:0009987,GO:0010467,GO:0015934,GO:0016043,GO:0019538,GO:0022607,GO:0022613,GO:0022618,GO:0022625,GO:0022626,GO:0032991,GO:0034622,GO:0034641,GO:…	ko:K02911	ko03010,map03010	rpmF	ribosomal protein L32	Belongs to the bacterial ribosomal protein bL32 family	J	Cytoplasmic	No signal	CYTOPLASMIQUE	null	57	N			1	1	1	1	0	0	0	0
SAOUHSC_01079		ko:K02417,ko:K02519,ko:K13730	ko02030,ko02040,ko05100,map02030,map02040,map05100	isdB	neurofilament protein	binding	M	Cellwall	Sec signal	PSE	RN	645	N			0	0	0	0	0	0	0	0
SAOUHSC_01081		ko:K14193	ko05150,map05150	isdA	hypothetical protein	Iron Transport-associated domain	M	Cellwall	Sec signal	PSE	RN	350	N			0	0	0	0	0	0	0	0
SAOUHSC_01082		ko:K14193	ko05150,map05150	isdC	hypothetical protein	Iron Transport-associated domain	M	Unknown	Sec signal	PSE	RN	227	N			0	0	0	0	0	0	0	0
SAOUHSC_01084				isdD	hypothetical protein		NP	Unknown	TM segment	PSE	N	358	N			0	0	0	0	0	0	0	0
SAOUHSC_01085_mut		ko:K02016	ko02010,map02010	isdE	hypothetical protein	Periplasmic binding protein	P	Cytoplasmic	Lipo signal peptide	PSE	E	292	Y			0	0	0	0	0	0	0	0
SAOUHSC_01086		ko:K02015	ko02010,map02010	isdF	iron compound ABC transporter, permease protein, putative	FecCD transport family	P	CytoplasmicMembrane	Sec signal	MEMBRANE	null	258	N			0	0	0	0	0	0	0	0
SAOUHSC_01087_miss		ko:K02015	ko02010,map02010	isdF	iron compound ABC transporter, permease protein	FecCD transport family	P	CytoplasmicMembrane	TM segment	MEMBRANE	null	97	N			0	0	0	0	0	0	0	0
SAOUHSC_01088		ko:K08600		srtB	hypothetical protein	Sortase family	S	Unknown	TM segment	PSE	C	244	N			0	0	0	0	0	0	0	0
SAOUHSC_01089		ko:K07145,ko:K21481	ko00860,ko01110,map00860,map01110	isdG	heme-degrading monooxygenase IsdG	Allows bacterial pathogens to use the host heme as an iron source. Catalyzes the oxidative degradation of the heme macrocyclic porphyrin ring to the oxo-bilirubin chromophore staphylobilin (a mixture of the linear tetrapyrroles 5-oxo-delta- bilirubin and 15-oxo-beta-bilirubin) in the presence of a suitable electron donor such as ascorbate or NADPH--cytochrome P450 reductase, with subsequent relea…	C	Cytoplasmic	No signal	CYTOPLASMIQUE	null	107	N			0	0	0	0	0	0	0	0
SAOUHSC_01090_miss					hypothetical protein		NP	Unknown	No signal	CYTOPLASMIQUE	null	35	N			0	0	0	0	0	0	0	0
SAOUHSC_01091		ko:K03218,ko:K03437		spoU	hypothetical protein	Belongs to the class IV-like SAM-binding methyltransferase superfamily. RNA methyltransferase TrmH family	J	Unknown	No signal	CYTOPLASMIQUE	null	246	N			1	1	1	1	0	0	0	0
SAOUHSC_01092	GO:0003674,GO:0003824,GO:0004812,GO:0004826,GO:0005575,GO:0005622,GO:0005623,GO:0005737,GO:0006082,GO:0006139,GO:0006399,GO:0006412,GO:0006418,GO:0006432,GO:0006518,GO:0006520,GO:0006725,GO:0006807,GO:0008150,GO:0008152,GO:0009058,GO:0009059,GO:0009987,GO:0010467,GO:0016070,GO:0016874,GO:0016875,GO:0019538,GO:0019752,GO:0034641,GO:0034645,GO:0034660,GO:0043038,GO:0043039,GO:0043043,GO:0043170,GO:…	ko:K01889	ko00970,map00970	pheS	phenylalanyl-tRNA synthetase subunit alpha	Belongs to the class-II aminoacyl-tRNA synthetase family. Phe-tRNA synthetase alpha subunit type 1 subfamily	J	Cytoplasmic	No signal	CYTOPLASMIQUE	null	352	N			1	1	1	1	0	0	0	0
SAOUHSC_01093	GO:0003674,GO:0003824,GO:0004812,GO:0004826,GO:0005488,GO:0005515,GO:0005575,GO:0005618,GO:0005622,GO:0005623,GO:0005737,GO:0005829,GO:0005886,GO:0006082,GO:0006139,GO:0006399,GO:0006412,GO:0006418,GO:0006432,GO:0006518,GO:0006520,GO:0006725,GO:0006807,GO:0008150,GO:0008152,GO:0009058,GO:0009059,GO:0009328,GO:0009987,GO:0010467,GO:0016020,GO:0016070,GO:0016874,GO:0016875,GO:0019538,GO:0019752,GO:…	ko:K01890,ko:K06878	ko00970,map00970	pheT	phenylalanyl-tRNA synthetase subunit beta	Belongs to the phenylalanyl-tRNA synthetase beta subunit family. Type 1 subfamily	J	Cytoplasmic	No signal	CYTOPLASMIQUE	null	800	N			1	1	1	1	0	0	0	0
SAOUHSC_01095	GO:0003674,GO:0003824,GO:0004518,GO:0004519,GO:0004521,GO:0004523,GO:0004540,GO:0005575,GO:0005622,GO:0005623,GO:0006139,GO:0006259,GO:0006260,GO:0006261,GO:0006271,GO:0006273,GO:0006281,GO:0006298,GO:0006401,GO:0006725,GO:0006807,GO:0006950,GO:0006974,GO:0008150,GO:0008152,GO:0009056,GO:0009057,GO:0009058,GO:0009059,GO:0009987,GO:0016070,GO:0016787,GO:0016788,GO:0016891,GO:0016893,GO:0019439,GO:…	ko:K03470,ko:K03471	ko03030,map03030	rnhC	ribonuclease HIII	Endonuclease that specifically degrades the RNA of RNA- DNA hybrids	L	Unknown	No signal	CYTOPLASMIQUE	null	312	N			0	0	0	0	0	0	0	0
SAOUHSC_01096		ko:K09888		zapA	hypothetical protein	Activator of cell division through the inhibition of FtsZ GTPase activity, therefore promoting FtsZ assembly into bundles of protofilaments necessary for the formation of the division Z ring. It is recruited early at mid-cell but it is not essential for cell division	D	Unknown	No signal	CYTOPLASMIQUE	null	86	N			0	0	0	0	0	0	0	0
SAOUHSC_01097	GO:0005575,GO:0005623,GO:0005886,GO:0008150,GO:0008152,GO:0009058,GO:0009403,GO:0009404,GO:0009987,GO:0016020,GO:0019748,GO:0044237,GO:0044249,GO:0044464,GO:0044550,GO:0071944	ko:K03558		cvpA	hypothetical protein	Colicin V production protein	S	CytoplasmicMembrane	TM segment	MEMBRANE	null	173	N			0	0	0	0	0	0	0	0
SAOUHSC_01098		ko:K02347,ko:K04477		polX	hypothetical protein	DNA polymerase	L	Cytoplasmic	No signal	CYTOPLASMIQUE	null	570	N			0	0	1	1	0	0	0	0
SAOUHSC_01099	GO:0003674,GO:0003676,GO:0003677,GO:0003684,GO:0003690,GO:0003824,GO:0005488,GO:0005575,GO:0005622,GO:0005623,GO:0006139,GO:0006259,GO:0006281,GO:0006298,GO:0006725,GO:0006807,GO:0006950,GO:0006974,GO:0008094,GO:0008150,GO:0008152,GO:0009987,GO:0016462,GO:0016787,GO:0016817,GO:0016818,GO:0016887,GO:0017111,GO:0030983,GO:0032300,GO:0032991,GO:0033554,GO:0034641,GO:0042623,GO:0043170,GO:0044237,GO:…	ko:K07456	ko03430,map03430	mutS2	recombination and DNA strand exchange inhibitor protein	Endonuclease that is involved in the suppression of homologous recombination and may therefore have a key role in the control of bacterial genetic diversity	L	Cytoplasmic	No signal	CYTOPLASMIQUE	null	782	N			1	1	1	1	0	0	0	0
SAOUHSC_01100	GO:0003674,GO:0003824,GO:0004791,GO:0005575,GO:0005622,GO:0005623,GO:0005737,GO:0005829,GO:0006950,GO:0006979,GO:0008150,GO:0008152,GO:0009636,GO:0009987,GO:0015035,GO:0015036,GO:0016209,GO:0016491,GO:0016651,GO:0016667,GO:0016668,GO:0016671,GO:0019725,GO:0033554,GO:0034599,GO:0042221,GO:0042592,GO:0044424,GO:0044444,GO:0044464,GO:0045454,GO:0047134,GO:0050789,GO:0050794,GO:0050896,GO:0051716,GO:…	ko:K03671	ko04621,ko05418,map04621,map05418	trxA	thioredoxin	Component of the thioredoxin-thioredoxin reductase system. Participates in various redox reactions through the reversible oxidation of its active center dithiol to a disulfide and catalyzes dithiol-disulfide exchange reactions (By similarity)	O	Cytoplasmic	No signal	CYTOPLASMIQUE	null	104	N			1	1	1	1	0	0	0	0
SAOUHSC_01101_miss					hypothetical protein		NP	Unknown	No signal	CYTOPLASMIQUE	null	31	N			0	0	0	0	0	0	0	0
SAOUHSC_01102	GO:0005575,GO:0005622,GO:0005623,GO:0006950,GO:0006974,GO:0008150,GO:0009380,GO:0009987,GO:0032991,GO:0033554,GO:0044424,GO:0044464,GO:0050896,GO:0051716,GO:1902494,GO:1905347,GO:1905348,GO:1990391	ko:K03703	ko03420,map03420	uvrC	excinuclease ABC subunit C	The UvrABC repair system catalyzes the recognition and processing of DNA lesions. UvrC both incises the 5' and 3' sides of the lesion. The N-terminal half is responsible for the 3' incision and the C-terminal half is responsible for the 5' incision	L	Cytoplasmic	No signal	CYTOPLASMIQUE	null	593	N			0	0	0	0	0	0	0	0
SAOUHSC_01103		ko:K00241,ko:K00247	ko00020,ko00190,ko00620,ko00650,ko00720,ko01100,ko01110,ko01120,ko01130,ko01200,ko02020,map00020,map00190,map00620,map00650,map00720,map01100,map01110,map01120,map01130,map01200,map02020	sdhC	succinate dehydrogenase cytochrome b-558 subunit, putative	succinate dehydrogenase	C	CytoplasmicMembrane	TM segment	MEMBRANE	null	204	N			0	0	0	0	0	0	0	0
SAOUHSC_01104	GO:0003674,GO:0003824,GO:0006091,GO:0008150,GO:0008152,GO:0009055,GO:0009061,GO:0009987,GO:0015980,GO:0016491,GO:0022900,GO:0044237,GO:0045333,GO:0055114	ko:K00239	ko00020,ko00190,ko00650,ko00720,ko01100,ko01110,ko01120,ko01130,ko01200,ko05134,map00020,map00190,map00650,map00720,map01100,map01110,map01120,map01130,map01200,map05134	sdhA	succinate dehydrogenase flavoprotein subunit	succinate dehydrogenase	C	Cytoplasmic	Sec signal	CYTOPLASMIQUE	null	588	N			1	1	1	1	1	1	1	1
SAOUHSC_01105	GO:0005575,GO:0005623,GO:0005886,GO:0006091,GO:0008150,GO:0008152,GO:0009060,GO:0009987,GO:0015980,GO:0016020,GO:0022900,GO:0022904,GO:0044237,GO:0044464,GO:0045333,GO:0055114,GO:0071944	ko:K00240,ko:K00245	ko00020,ko00190,ko00620,ko00650,ko00720,ko01100,ko01110,ko01120,ko01130,ko01200,ko02020,map00020,map00190,map00620,map00650,map00720,map01100,map01110,map01120,map01130,map01200,map02020	sdhB	succinate dehydrogenase iron-sulfur subunit	succinate dehydrogenase	C	Cytoplasmic	No signal	CYTOPLASMIQUE	null	271	N			1	0	1	1	0	0	1	1
SAOUHSC_01106	GO:0000270,GO:0003674,GO:0003824,GO:0004857,GO:0005488,GO:0005515,GO:0005575,GO:0005623,GO:0005886,GO:0006022,GO:0006023,GO:0006024,GO:0006807,GO:0008150,GO:0008152,GO:0008657,GO:0008881,GO:0009058,GO:0009059,GO:0009252,GO:0009273,GO:0009987,GO:0010911,GO:0016020,GO:0016853,GO:0016854,GO:0016855,GO:0030203,GO:0030234,GO:0032780,GO:0034645,GO:0036361,GO:0042030,GO:0042546,GO:0042802,GO:0043086,GO:…	ko:K01776,ko:K02428	ko00230,ko00471,ko01100,map00230,map00471,map01100	murI	glutamate racemase	Provides the (R)-glutamate required for cell wall biosynthesis	M	Unknown	No signal	CYTOPLASMIQUE	null	266	N			1	1	1	1	0	0	0	0
SAOUHSC_01107	GO:0003674,GO:0003824,GO:0005575,GO:0005622,GO:0005623,GO:0005737,GO:0005829,GO:0006139,GO:0006725,GO:0006753,GO:0006793,GO:0006796,GO:0006807,GO:0008150,GO:0008152,GO:0009056,GO:0009058,GO:0009141,GO:0009143,GO:0009987,GO:0016462,GO:0016787,GO:0016817,GO:0016818,GO:0018130,GO:0019438,GO:0019439,GO:0019637,GO:0034404,GO:0034641,GO:0034654,GO:0034655,GO:0044237,GO:0044238,GO:0044248,GO:0044249,GO:…	ko:K02428	ko00230,map00230	rdgB	hypothetical protein	Pyrophosphatase that catalyzes the hydrolysis of nucleoside triphosphates to their monophosphate derivatives, with a high preference for the non-canonical purine nucleotides XTP (xanthosine triphosphate), dITP (deoxyinosine triphosphate) and ITP. Seems to function as a house-cleaning enzyme that removes non-canonical purine nucleotides from the nucleotide pool, thus preventing their incorporation…	F	Cytoplasmic	No signal	CYTOPLASMIQUE	null	195	N			1	1	1	1	0	0	0	0
SAOUHSC_01108		ko:K07095			hypothetical protein	Phosphoesterase	S	Cytoplasmic	No signal	CYTOPLASMIQUE	null	167	N			1	1	1	1	0	0	0	0
SAOUHSC_01109_miss					hypothetical protein		NP	Unknown	No signal	CYTOPLASMIQUE	null	55	N			0	0	0	0	0	0	0	0
SAOUHSC_01110					fibrinogen-binding protein-related		NP	Extracellular	Sec signal	SECRETED	null	109	N			1	1	1	1	1	1	0	0
SAOUHSC_01111_miss					hypothetical protein		NP	Unknown	No signal	CYTOPLASMIQUE	null	30	N			0	0	0	0	0	0	0	0
SAOUHSC_01112				flr	formyl peptide receptor-like 1 inhibitory protein		NP	Unknown	Sec signal	SECRETED	null	133	N			0	0	0	0	0	0	0	0
SAOUHSC_01113					hypothetical protein		NP	CytoplasmicMembrane	TM segment	MEMBRANE	null	168	N			0	0	0	0	0	0	0	0
SAOUHSC_01114		ko:K14200	ko05150,map05150	efb	fibrinogen-binding protein	Extracellular fibrinogen binding protein C terminal	S	Extracellular	Sec signal	SECRETED	null	165	N	Fibrinogen binding protein	Adherence	1	1	1	1	0	0	0	0
SAOUHSC_01115					hypothetical protein	Staphylococcal complement inhibitor SCIN	S	Unknown	Sec signal	SECRETED	null	116	N			0	0	0	0	0	0	0	0
SAOUHSC_01118_miss					hypothetical protein		NP	Extracellular	No signal	CYTOPLASMIQUE	null	81	N			0	0	0	0	0	0	0	0
SAOUHSC_01119					hypothetical protein		NP	CytoplasmicMembrane	TM segment	MEMBRANE	null	61	N			0	0	0	0	0	0	0	0
SAOUHSC_01120					hypothetical protein		NP	Unknown	No signal	CYTOPLASMIQUE	null	77	N			0	0	0	0	0	0	0	0
SAOUHSC_01121	GO:0008150,GO:0009405,GO:0044419,GO:0051704	ko:K11032,ko:K11038	ko05150,map05150	hla	alpha-hemolysin precursor	cell killing	M	Extracellular	Sec signal	SECRETED	null	319	N	Alpha hemolysin	Toxin	0	0	0	0	0	0	0	0
SAOUHSC_01122					hypothetical protein		NP	CytoplasmicMembrane	TM segment	MEMBRANE	null	48	N			0	0	0	0	0	0	0	0
SAOUHSC_01123_mut					hypothetical protein		NP	Unknown	No signal	CYTOPLASMIQUE	null	65	N			0	0	0	0	0	0	0	0
SAOUHSC_01124					superantigen-like protein	Staphylococcal/Streptococcal toxin, beta-grasp domain	S	Extracellular	Sec signal	SECRETED	null	238	N			0	0	0	0	0	0	0	0
SAOUHSC_01125					superantigen-like protein	Staphylococcal/Streptococcal toxin, beta-grasp domain	S	Extracellular	Sec signal	SECRETED	null	241	N			0	0	0	0	0	0	0	0
SAOUHSC_01127					superantigen-like protein	Staphylococcal/Streptococcal toxin, beta-grasp domain	S	Extracellular	Sec signal	SECRETED	null	241	N			0	0	0	0	0	0	0	0
SAOUHSC_01128	GO:0000050,GO:0003674,GO:0003824,GO:0004585,GO:0005575,GO:0005622,GO:0005623,GO:0005737,GO:0006082,GO:0006520,GO:0006525,GO:0006526,GO:0006591,GO:0006807,GO:0006950,GO:0006974,GO:0008150,GO:0008152,GO:0008652,GO:0009058,GO:0009064,GO:0009084,GO:0009987,GO:0016053,GO:0016740,GO:0016741,GO:0016743,GO:0019627,GO:0019752,GO:0033554,GO:0034641,GO:0042450,GO:0043436,GO:0043603,GO:0043604,GO:0044237,GO:…	ko:K00611	ko00220,ko01100,ko01110,ko01130,ko01230,map00220,map01100,map01110,map01130,map01230	argF	ornithine carbamoyltransferase	Reversibly catalyzes the transfer of the carbamoyl group from carbamoyl phosphate (CP) to the N(epsilon) atom of ornithine (ORN) to produce L-citrulline	E	Cytoplasmic	No signal	CYTOPLASMIQUE	null	333	N			1	1	1	1	0	0	0	1
SAOUHSC_01129_mut	GO:0003674,GO:0003824,GO:0005575,GO:0005622,GO:0005623,GO:0005737,GO:0005829,GO:0006082,GO:0006520,GO:0006525,GO:0006527,GO:0006793,GO:0006796,GO:0006807,GO:0008150,GO:0008152,GO:0008804,GO:0009056,GO:0009063,GO:0009064,GO:0009065,GO:0009987,GO:0016054,GO:0016301,GO:0016310,GO:0016740,GO:0016772,GO:0016774,GO:0019546,GO:0019752,GO:0043436,GO:0044237,GO:0044238,GO:0044248,GO:0044281,GO:0044282,GO:…	ko:K00926	ko00220,ko00230,ko00910,ko01100,ko01120,ko01200,map00220,map00230,map00910,map01100,map01120,map01200	arcC1	carbamate kinase	Belongs to the carbamate kinase family	E	Cytoplasmic	No signal	CYTOPLASMIQUE	null	311	N			1	1	1	1	0	0	0	0
SAOUHSC_01130_mut					hypothetical protein	C4-dicarboxylate anaerobic carrier	S	CytoplasmicMembrane	TM segment	PSE	N	518	N			0	0	1	1	0	0	1	1
SAOUHSC_01131					hypothetical protein		NP	Unknown	TM segment	MEMBRANE	null	75	N			0	0	0	0	0	0	0	0
SAOUHSC_01133		ko:K03304,ko:K11041	ko05150,map05150	eta	hypothetical protein	Voltage-dependent anion channel	P	CytoplasmicMembrane	No signal	MEMBRANE	null	315	N	Exfoliative toxin type A	Toxin	0	0	0	0	0	0	0	0
SAOUHSC_01134					hypothetical protein		NP	Unknown	No signal	CYTOPLASMIQUE	null	62	N			0	0	0	0	0	0	0	0
SAOUHSC_01135_miss		ko:K20337	ko02024,map02024	psmB1	hypothetical protein	antibacterial protein	S	Unknown	No signal	CYTOPLASMIQUE	null	44	N			0	0	0	0	0	0	0	0
SAOUHSC_01136_miss		ko:K20337	ko02024,map02024	psmB2	hypothetical protein	antibacterial protein	S	Unknown	No signal	CYTOPLASMIQUE	null	44	N			0	0	0	0	0	0	0	0
SAOUHSC_01137_mut	GO:0003674,GO:0003824,GO:0005488,GO:0006139,GO:0006206,GO:0006725,GO:0006793,GO:0006796,GO:0006807,GO:0008150,GO:0008152,GO:0008252,GO:0008253,GO:0008655,GO:0009058,GO:0009112,GO:0009410,GO:0009987,GO:0016311,GO:0016787,GO:0016788,GO:0016791,GO:0018130,GO:0019438,GO:0019856,GO:0019859,GO:0030145,GO:0034641,GO:0034654,GO:0042221,GO:0042578,GO:0043094,GO:0043100,GO:0043167,GO:0043169,GO:0044237,GO:…	ko:K01560,ko:K07025,ko:K08723,ko:K20862	ko00230,ko00240,ko00361,ko00625,ko00740,ko00760,ko01100,ko01110,ko01120,map00230,map00240,map00361,map00625,map00740,map00760,map01100,map01110,map01120	yjjG	hypothetical protein	hydrolase	S	Cytoplasmic	No signal	CYTOPLASMIQUE	null	228	N			1	1	1	1	0	0	0	0
SAOUHSC_01138				ylbP	hypothetical protein	N-acetyltransferase	K	Unknown	No signal	CYTOPLASMIQUE	null	146	N			0	0	0	0	0	0	0	0
SAOUHSC_01139_miss		ko:K22136		bshC	hypothetical protein	Involved in bacillithiol (BSH) biosynthesis. May catalyze the last step of the pathway, the addition of cysteine to glucosamine malate (GlcN-Mal) to generate BSH	S	Unknown	No signal	CYTOPLASMIQUE	null	75	N			0	0	0	0	0	0	0	0
SAOUHSC_01140_miss					hypothetical protein		NP	Unknown	No signal	CYTOPLASMIQUE	null	53	N			0	0	0	0	0	0	0	0
SAOUHSC_01141_miss		ko:K22136		bshC	hypothetical protein	Involved in bacillithiol (BSH) biosynthesis. May catalyze the last step of the pathway, the addition of cysteine to glucosamine malate (GlcN-Mal) to generate BSH	S	Cytoplasmic	No signal	CYTOPLASMIQUE	null	400	N			0	0	0	0	0	0	0	0
SAOUHSC_01142	GO:0000976,GO:0001067,GO:0003674,GO:0003676,GO:0003677,GO:0003690,GO:0003700,GO:0005488,GO:0006355,GO:0008150,GO:0009889,GO:0009890,GO:0009892,GO:0010468,GO:0010556,GO:0010558,GO:0010605,GO:0010629,GO:0019219,GO:0019222,GO:0031323,GO:0031324,GO:0031326,GO:0031327,GO:0031333,GO:0043254,GO:0043565,GO:0044087,GO:0044212,GO:0045892,GO:0045934,GO:0048519,GO:0048523,GO:0050789,GO:0050794,GO:0051128,GO:…	ko:K03925		mraZ	cell division protein MraZ	Belongs to the MraZ family	K	Cytoplasmic	No signal	CYTOPLASMIQUE	null	143	N			0	0	0	0	0	0	0	0
SAOUHSC_01143_mut	GO:0000154,GO:0001510,GO:0003674,GO:0003824,GO:0005575,GO:0005622,GO:0005623,GO:0005737,GO:0006139,GO:0006364,GO:0006396,GO:0006725,GO:0006807,GO:0008150,GO:0008152,GO:0008168,GO:0008170,GO:0008173,GO:0008649,GO:0008757,GO:0009451,GO:0009987,GO:0010467,GO:0016070,GO:0016072,GO:0016434,GO:0016740,GO:0016741,GO:0022613,GO:0031167,GO:0032259,GO:0034470,GO:0034641,GO:0034660,GO:0042254,GO:0043170,GO:…	ko:K03438		mraW	S-adenosyl-methyltransferase MraW	Specifically methylates the N4 position of cytidine in position 1402 (C1402) of 16S rRNA	J	Cytoplasmic	No signal	CYTOPLASMIQUE	null	311	N			1	1	1	1	0	0	0	0
SAOUHSC_01144				ftsL	cell division protein	Cell division protein FtsL	D	Cytoplasmic	TM segment	MEMBRANE	null	133	N			0	0	0	0	0	0	0	0
SAOUHSC_01145	GO:0003674,GO:0003824,GO:0005488,GO:0005575,GO:0005623,GO:0005886,GO:0005887,GO:0008144,GO:0008150,GO:0008658,GO:0008955,GO:0009987,GO:0016020,GO:0016021,GO:0016740,GO:0016757,GO:0016758,GO:0031224,GO:0031226,GO:0031406,GO:0032153,GO:0033218,GO:0033293,GO:0036094,GO:0042221,GO:0042493,GO:0043167,GO:0043168,GO:0043177,GO:0044425,GO:0044459,GO:0044464,GO:0050896,GO:0051301,GO:0071944,GO:0097159,GO:…	ko:K03587,ko:K08384,ko:K08724,ko:K12552,ko:K12556	ko00550,ko01100,ko01501,map00550,map01100,map01501	pbpA	penicillin-binding protein 1	penicillin-binding protein	M	CytoplasmicMembrane	TM segment	SECRETED	null	744	N			1	1	1	1	1	1	1	1
SAOUHSC_01146	GO:0000270,GO:0003674,GO:0003824,GO:0005488,GO:0005515,GO:0005575,GO:0005623,GO:0005886,GO:0006022,GO:0006023,GO:0006024,GO:0006807,GO:0008150,GO:0008152,GO:0008963,GO:0009058,GO:0009059,GO:0009252,GO:0009273,GO:0009987,GO:0016020,GO:0016740,GO:0016772,GO:0016780,GO:0030203,GO:0034645,GO:0040007,GO:0042546,GO:0042802,GO:0043170,GO:0044036,GO:0044038,GO:0044085,GO:0044237,GO:0044249,GO:0044260,GO:…	ko:K01000	ko00550,ko01100,ko01502,map00550,map01100,map01502	mraY	phospho-N-acetylmuramoyl-pentapeptide- transferase	First step of the lipid cycle reactions in the biosynthesis of the cell wall peptidoglycan	M	CytoplasmicMembrane	TM segment	MEMBRANE	null	321	N			0	0	0	0	0	0	0	0
SAOUHSC_01147		ko:K01925	ko00471,ko00550,ko01100,map00471,map00550,map01100	murD	UDP-N-acetylmuramoyl-L-alanyl-D-glutamate synthetase	Cell wall formation. Catalyzes the addition of glutamate to the nucleotide precursor UDP-N-acetylmuramoyl-L-alanine (UMA)	M	Cytoplasmic	No signal	CYTOPLASMIQUE	null	449	N			1	1	1	1	0	0	0	0
SAOUHSC_01148		ko:K03589	ko04112,map04112	divIB	cell division protein, putative	Cell division protein that may be involved in stabilizing or promoting the assembly of the division complex	D	Cellwall	No signal	PSE	C	439	N			1	1	1	1	1	1	1	1
SAOUHSC_01149	GO:0003674,GO:0003824,GO:0005575,GO:0005623,GO:0005886,GO:0008150,GO:0009898,GO:0009987,GO:0016020,GO:0016462,GO:0016787,GO:0016817,GO:0016818,GO:0016887,GO:0017111,GO:0032153,GO:0044425,GO:0044459,GO:0044464,GO:0051301,GO:0071944,GO:0098552,GO:0098562	ko:K03590	ko04112,map04112	ftsA	cell division protein, putative	Cell division protein that is involved in the assembly of the Z ring. May serve as a membrane anchor for the Z ring	D	Cytoplasmic	No signal	CYTOPLASMIQUE	null	470	N			1	1	1	1	1	1	1	1
SAOUHSC_01150	GO:0000166,GO:0001882,GO:0001883,GO:0003674,GO:0003824,GO:0003924,GO:0005488,GO:0005515,GO:0005525,GO:0005575,GO:0005622,GO:0005623,GO:0005737,GO:0008150,GO:0009987,GO:0016462,GO:0016787,GO:0016817,GO:0016818,GO:0017076,GO:0017111,GO:0019001,GO:0030428,GO:0032153,GO:0032549,GO:0032550,GO:0032553,GO:0032555,GO:0032561,GO:0035639,GO:0036094,GO:0042802,GO:0043167,GO:0043168,GO:0044424,GO:0044464,GO:…	ko:K03531	ko04112,map04112	ftsZ	cell division protein FtsZ	Essential cell division protein that forms a contractile ring structure (Z ring) at the future cell division site. The regulation of the ring assembly controls the timing and the location of cell division. One of the functions of the FtsZ ring is to recruit other cell division proteins to the septum to produce a new cell wall between the dividing cells. Binds GTP and shows GTPase activity	D	Cytoplasmic	No signal	CYTOPLASMIQUE	null	390	N			1	1	1	1	1	1	1	1
SAOUHSC_01152_mut	GO:0003674,GO:0003824,GO:0005488,GO:0005507,GO:0005515,GO:0005575,GO:0005618,GO:0005623,GO:0008150,GO:0008152,GO:0016491,GO:0016679,GO:0016682,GO:0030312,GO:0042802,GO:0042803,GO:0043167,GO:0043169,GO:0044464,GO:0046872,GO:0046914,GO:0046983,GO:0055114,GO:0071944	ko:K05810		yfiH	hypothetical protein	Belongs to the multicopper oxidase YfiH RL5 family	S	Unknown	No signal	CYTOPLASMIQUE	null	263	N			0	0	0	0	0	0	0	0
SAOUHSC_01153	GO:0003674,GO:0005488,GO:0005575,GO:0005622,GO:0005623,GO:0008144,GO:0019842,GO:0030170,GO:0036094,GO:0043167,GO:0043168,GO:0044464,GO:0048037,GO:0050662,GO:0070279,GO:0097159,GO:1901363	ko:K06997		ylmE	hypothetical protein	Pyridoxal 5'-phosphate (PLP)-binding protein, which is involved in PLP homeostasis	S	Cytoplasmic	No signal	CYTOPLASMIQUE	null	222	N			1	1	1	1	0	0	0	0
SAOUHSC_01154	GO:0000910,GO:0003674,GO:0005488,GO:0005515,GO:0005575,GO:0005623,GO:0005886,GO:0007049,GO:0008150,GO:0009987,GO:0016020,GO:0016043,GO:0022402,GO:0022607,GO:0032506,GO:0042802,GO:0044085,GO:0044464,GO:0051301,GO:0071840,GO:0071944,GO:0090529	ko:K09772		sepF	hypothetical protein	Cell division protein that is part of the divisome complex and is recruited early to the Z-ring. Probably stimulates Z-ring formation, perhaps through the cross-linking of FtsZ protofilaments. Its function overlaps with FtsA	D	Unknown	No signal	CYTOPLASMIQUE	null	187	N			1	1	0	0	1	1	0	0
SAOUHSC_01155	GO:0005575,GO:0005623,GO:0005886,GO:0016020,GO:0044464,GO:0071944	ko:K02221		yggT	hypothetical protein	YGGT family	S	CytoplasmicMembrane	No signal	MEMBRANE	null	96	N			0	0	0	0	0	0	0	0
SAOUHSC_01156		ko:K02487,ko:K06179,ko:K06180,ko:K06596	ko02020,ko02025,map02020,map02025	ylmH	hypothetical protein	conserved protein, contains S4-like domain	S	Cytoplasmic	No signal	CYTOPLASMIQUE	null	268	N			0	0	0	0	0	0	0	0
SAOUHSC_01158		ko:K04074		divIVA	hypothetical protein	initiation protein	D	Cytoplasmic	No signal	CYTOPLASMIQUE	null	205	N			1	1	1	1	0	0	0	0
SAOUHSC_01159	GO:0003674,GO:0003824,GO:0004812,GO:0004822,GO:0005488,GO:0005575,GO:0005622,GO:0005623,GO:0005737,GO:0005829,GO:0006082,GO:0006139,GO:0006399,GO:0006412,GO:0006418,GO:0006428,GO:0006518,GO:0006520,GO:0006725,GO:0006807,GO:0008150,GO:0008152,GO:0008270,GO:0009058,GO:0009059,GO:0009987,GO:0010467,GO:0016070,GO:0016874,GO:0016875,GO:0019538,GO:0019752,GO:0034641,GO:0034645,GO:0034660,GO:0043038,GO:…	ko:K01870	ko00970,map00970	ileS	isoleucyl-tRNA synthetase	amino acids such as valine, to avoid such errors it has two additional distinct tRNA(Ile)-dependent editing activities. One activity is designated as 'pretransfer' editing and involves the hydrolysis of activated Val-AMP. The other activity is designated 'posttransfer' editing and involves deacylation of mischarged Val-tRNA(Ile)	J	Cytoplasmic	No signal	CYTOPLASMIQUE	null	917	N			1	1	1	1	1	1	1	1
SAOUHSC_01160		ko:K07104	ko00361,ko00362,ko00622,ko00643,ko01100,ko01120,ko01220,map00361,map00362,map00622,map00643,map01100,map01120,map01220		hypothetical protein	Glyoxalase/Bleomycin resistance protein/Dioxygenase superfamily	S	Cytoplasmic	No signal	CYTOPLASMIQUE	null	265	N			0	0	0	0	0	0	0	0
SAOUHSC_01161_mut		ko:K07487			putative transposase	COG3666 Transposase and inactivated derivatives	L	Unknown	No signal	CYTOPLASMIQUE	null	64	N			0	0	0	0	0	0	0	0
SAOUHSC_01162	GO:0005575,GO:0005623,GO:0005886,GO:0016020,GO:0044464,GO:0071944	ko:K03101	ko03060,map03060	lspA	lipoprotein signal peptidase	This protein specifically catalyzes the removal of signal peptides from prolipoproteins	MU	CytoplasmicMembrane	TM segment	MEMBRANE	null	163	N			0	0	0	0	1	1	1	0
SAOUHSC_01163	GO:0000027,GO:0000154,GO:0000455,GO:0001522,GO:0003674,GO:0003824,GO:0005575,GO:0005622,GO:0005623,GO:0005737,GO:0005829,GO:0006139,GO:0006364,GO:0006396,GO:0006725,GO:0006807,GO:0006996,GO:0008150,GO:0008152,GO:0009451,GO:0009982,GO:0009987,GO:0010467,GO:0016043,GO:0016070,GO:0016072,GO:0016853,GO:0016866,GO:0022607,GO:0022613,GO:0022618,GO:0031118,GO:0034470,GO:0034622,GO:0034641,GO:0034660,GO:…	ko:K06180		rluD	hypothetical protein	Responsible for synthesis of pseudouridine from uracil	J	Cytoplasmic	No signal	CYTOPLASMIQUE	null	305	N			1	1	1	1	0	0	0	0
SAOUHSC_01164	GO:0003674,GO:0003700,GO:0003824,GO:0004845,GO:0005575,GO:0005618,GO:0005623,GO:0006139,GO:0006220,GO:0006221,GO:0006355,GO:0006725,GO:0006753,GO:0006793,GO:0006796,GO:0006807,GO:0008150,GO:0008152,GO:0008655,GO:0009058,GO:0009117,GO:0009165,GO:0009218,GO:0009220,GO:0009259,GO:0009260,GO:0009889,GO:0009987,GO:0010468,GO:0010556,GO:0016740,GO:0016757,GO:0016763,GO:0018130,GO:0019219,GO:0019222,GO:…	ko:K02825	ko00240,ko01100,map00240,map01100	pyrR	bifunctional pyrimidine regulatory protein PyrR uracil phosphoribosyltransferase	Belongs to the purine pyrimidine phosphoribosyltransferase family. PyrR subfamily	F	Cytoplasmic	No signal	CYTOPLASMIQUE	null	175	N			1	1	1	1	0	0	0	0
SAOUHSC_01165		ko:K02824,ko:K16169		pyrP	uracil permease	Permease family	F	CytoplasmicMembrane	TM segment	MEMBRANE	null	435	N			0	0	0	0	0	0	0	0
SAOUHSC_01166	GO:0003674,GO:0003824,GO:0004070,GO:0005575,GO:0005618,GO:0005622,GO:0005623,GO:0005737,GO:0005829,GO:0005886,GO:0006139,GO:0006220,GO:0006221,GO:0006725,GO:0006753,GO:0006793,GO:0006796,GO:0006807,GO:0008150,GO:0008152,GO:0009058,GO:0009117,GO:0009165,GO:0009218,GO:0009220,GO:0009259,GO:0009260,GO:0009987,GO:0016020,GO:0016740,GO:0016741,GO:0016743,GO:0018130,GO:0019438,GO:0019637,GO:0019693,GO:…	ko:K00608,ko:K00609	ko00240,ko00250,ko01100,map00240,map00250,map01100	pyrB	aspartate carbamoyltransferase catalytic subunit	Belongs to the ATCase OTCase family	F	Cytoplasmic	No signal	CYTOPLASMIQUE	null	293	N			0	0	0	0	0	0	0	0
SAOUHSC_01168_mut	GO:0003674,GO:0003824,GO:0004038,GO:0004151,GO:0005575,GO:0005622,GO:0005623,GO:0005737,GO:0006139,GO:0006144,GO:0006145,GO:0006220,GO:0006221,GO:0006725,GO:0006753,GO:0006793,GO:0006796,GO:0006807,GO:0008150,GO:0008152,GO:0009056,GO:0009058,GO:0009112,GO:0009117,GO:0009165,GO:0009218,GO:0009220,GO:0009259,GO:0009260,GO:0009987,GO:0016787,GO:0016810,GO:0016812,GO:0018130,GO:0019438,GO:0019439,GO:…	ko:K01465	ko00240,ko01100,map00240,map01100	pyrC	dihydroorotase	Belongs to the metallo-dependent hydrolases superfamily. DHOase family. Class I DHOase subfamily	F	Cytoplasmic	No signal	CYTOPLASMIQUE	null	425	N			0	0	0	0	0	0	0	0
SAOUHSC_01169	GO:0000050,GO:0005575,GO:0005622,GO:0005623,GO:0005737,GO:0005951,GO:0006082,GO:0006520,GO:0006525,GO:0006526,GO:0006807,GO:0008150,GO:0008152,GO:0008652,GO:0009058,GO:0009064,GO:0009084,GO:0009987,GO:0016053,GO:0019627,GO:0019752,GO:0032991,GO:0034641,GO:0040007,GO:0043436,GO:0043603,GO:0043604,GO:0044237,GO:0044238,GO:0044249,GO:0044271,GO:0044281,GO:0044283,GO:0044424,GO:0044444,GO:0044464,GO:…	ko:K01955,ko:K01956	ko00240,ko00250,ko01100,map00240,map00250,map01100	carA	carbamoyl phosphate synthase small subunit	Belongs to the CarA family	F	Cytoplasmic	No signal	CYTOPLASMIQUE	null	366	N			1	1	0	0	0	0	0	0
SAOUHSC_01170	GO:0000050,GO:0003674,GO:0003824,GO:0004087,GO:0004088,GO:0005575,GO:0005622,GO:0005623,GO:0005737,GO:0006082,GO:0006520,GO:0006525,GO:0006526,GO:0006807,GO:0008150,GO:0008152,GO:0008652,GO:0009058,GO:0009064,GO:0009084,GO:0009987,GO:0016053,GO:0016874,GO:0016879,GO:0016884,GO:0019627,GO:0019752,GO:0034641,GO:0043436,GO:0043603,GO:0043604,GO:0044237,GO:0044238,GO:0044249,GO:0044271,GO:0044281,GO:…	ko:K01955	ko00240,ko00250,ko01100,map00240,map00250,map01100	carB	carbamoyl phosphate synthase large subunit	Carbamoyl-phosphate synthetase ammonia chain	F	Cytoplasmic	No signal	CYTOPLASMIQUE	null	1057	N			1	0	0	0	0	0	0	0
SAOUHSC_01171	GO:0003674,GO:0003824,GO:0004590,GO:0005488,GO:0005515,GO:0005575,GO:0005622,GO:0005623,GO:0005737,GO:0005829,GO:0006139,GO:0006206,GO:0006207,GO:0006220,GO:0006221,GO:0006725,GO:0006753,GO:0006793,GO:0006796,GO:0006807,GO:0008150,GO:0008152,GO:0009058,GO:0009112,GO:0009117,GO:0009165,GO:0009218,GO:0009220,GO:0009259,GO:0009260,GO:0009987,GO:0015949,GO:0016829,GO:0016830,GO:0016831,GO:0018130,GO:…	ko:K01591	ko00240,ko01100,map00240,map01100	pyrF	orotidine 5'-phosphate decarboxylase	Catalyzes the decarboxylation of orotidine 5'- monophosphate (OMP) to uridine 5'-monophosphate (UMP)	F	Cytoplasmic	No signal	CYTOPLASMIQUE	null	230	N			0	0	0	0	0	0	0	0
SAOUHSC_01172		ko:K00762,ko:K01591,ko:K13421	ko00240,ko00983,ko01100,map00240,map00983,map01100	pyrE	orotate phosphoribosyltransferase	Catalyzes the transfer of a ribosyl phosphate group from 5-phosphoribose 1-diphosphate to orotate, leading to the formation of orotidine monophosphate (OMP)	F	Cytoplasmic	No signal	CYTOPLASMIQUE	null	203	N			0	0	1	1	0	0	0	0
SAOUHSC_01173					hypothetical protein		NP	Cytoplasmic	No signal	CYTOPLASMIQUE	null	70	N			0	0	0	0	0	0	0	0
SAOUHSC_01174					hypothetical protein	3-demethylubiquinone-9 3-methyltransferase domain protein	S	Unknown	No signal	CYTOPLASMIQUE	null	133	N			0	0	0	0	0	0	0	0
SAOUHSC_01175		ko:K12341	ko03070,map03070	FbpA	fibronectin-binding protein A-related	RNA-binding protein homologous to eukaryotic snRNP	K	Cytoplasmic	No signal	CYTOPLASMIQUE	null	565	N			1	1	1	1	0	0	0	0
SAOUHSC_01176	GO:0003674,GO:0003824,GO:0004385,GO:0005575,GO:0005622,GO:0005623,GO:0005737,GO:0005829,GO:0006139,GO:0006163,GO:0006725,GO:0006753,GO:0006793,GO:0006796,GO:0006807,GO:0008150,GO:0008152,GO:0009058,GO:0009116,GO:0009117,GO:0009119,GO:0009123,GO:0009126,GO:0009132,GO:0009135,GO:0009150,GO:0009161,GO:0009165,GO:0009167,GO:0009179,GO:0009185,GO:0009259,GO:0009987,GO:0016301,GO:0016310,GO:0016740,GO:…	ko:K00942	ko00230,ko01100,map00230,map01100	gmk	guanylate kinase	Essential for recycling GMP and indirectly, cGMP	F	Cytoplasmic	No signal	CYTOPLASMIQUE	null	207	N			1	1	1	1	0	0	0	0
SAOUHSC_01177	GO:0003674,GO:0003824,GO:0003899,GO:0005575,GO:0005618,GO:0005622,GO:0005623,GO:0005737,GO:0005829,GO:0006139,GO:0006351,GO:0006725,GO:0006807,GO:0008150,GO:0008152,GO:0009058,GO:0009059,GO:0009987,GO:0010467,GO:0016070,GO:0016740,GO:0016772,GO:0016779,GO:0018130,GO:0019438,GO:0030312,GO:0030880,GO:0032774,GO:0032991,GO:0034062,GO:0034641,GO:0034645,GO:0034654,GO:0040007,GO:0043170,GO:0044237,GO:…	ko:K03060	ko00230,ko00240,ko01100,ko03020,map00230,map00240,map01100,map03020	rpoZ	DNA-directed RNA polymerase subunit omega	Promotes RNA polymerase assembly. Latches the N- and C- terminal regions of the beta' subunit thereby facilitating its interaction with the beta and alpha subunits	K	Unknown	No signal	CYTOPLASMIQUE	null	72	N			0	0	0	0	0	0	0	0
SAOUHSC_01178		ko:K01598,ko:K13038	ko00770,ko01100,map00770,map01100	coaBC	phosphopantothenoylcysteine decarboxylase/phosphopantothenate--cysteine ligase	Catalyzes two steps in the biosynthesis of coenzyme A. In the first step cysteine is conjugated to 4'-phosphopantothenate to form 4-phosphopantothenoylcysteine, in the latter compound is decarboxylated to form 4'-phosphopantotheine	H	Cytoplasmic	Sec signal	CYTOPLASMIQUE	null	399	N			1	1	1	1	0	0	0	0
SAOUHSC_01179	GO:0003674,GO:0003678,GO:0003824,GO:0004003,GO:0004386,GO:0006139,GO:0006259,GO:0006260,GO:0006261,GO:0006268,GO:0006270,GO:0006281,GO:0006302,GO:0006310,GO:0006725,GO:0006807,GO:0006950,GO:0006974,GO:0006996,GO:0008026,GO:0008094,GO:0008150,GO:0008152,GO:0009058,GO:0009059,GO:0009987,GO:0016043,GO:0016462,GO:0016787,GO:0016817,GO:0016818,GO:0016887,GO:0017111,GO:0032392,GO:0032508,GO:0033554,GO:…	ko:K04066	ko03440,map03440	priA	primosomal protein N	Involved in the restart of stalled replication forks. Recognizes and binds the arrested nascent DNA chain at stalled replication forks. It can open the DNA duplex, via its helicase activity, and promote assembly of the primosome and loading of the major replicative helicase DnaB onto DNA	L	Cytoplasmic	No signal	CYTOPLASMIQUE	null	802	N			1	1	1	1	0	0	0	0
SAOUHSC_01180					hypothetical protein		NP	CytoplasmicMembrane	Lipo signal peptide	PSE	E	317	Y			0	0	0	0	1	1	1	1
SAOUHSC_01181					hypothetical protein	TM2 domain	S	CytoplasmicMembrane	No signal	MEMBRANE	null	92	N			0	0	0	0	0	0	0	0
SAOUHSC_01182	GO:0003674,GO:0003824,GO:0006464,GO:0006807,GO:0008150,GO:0008152,GO:0008463,GO:0009987,GO:0016787,GO:0016810,GO:0016811,GO:0018193,GO:0018206,GO:0019538,GO:0031365,GO:0036211,GO:0042586,GO:0043170,GO:0043412,GO:0043686,GO:0044237,GO:0044238,GO:0044260,GO:0044267,GO:0071704,GO:1901564	ko:K00604,ko:K01462	ko00670,ko00970,map00670,map00970	def2	polypeptide deformylase, putative	Removes the formyl group from the N-terminal Met of newly synthesized proteins. Requires at least a dipeptide for an efficient rate of reaction. N-terminal L-methionine is a prerequisite for activity but the enzyme has broad specificity at other positions	J	Cytoplasmic	No signal	CYTOPLASMIQUE	null	162	N			0	0	0	1	0	0	0	0
SAOUHSC_01183	GO:0003674,GO:0003824,GO:0004479,GO:0006139,GO:0006396,GO:0006399,GO:0006400,GO:0006412,GO:0006413,GO:0006464,GO:0006518,GO:0006725,GO:0006807,GO:0008033,GO:0008150,GO:0008152,GO:0009058,GO:0009059,GO:0009451,GO:0009987,GO:0010467,GO:0016070,GO:0016740,GO:0016741,GO:0016742,GO:0019538,GO:0019988,GO:0034470,GO:0034641,GO:0034645,GO:0034660,GO:0036211,GO:0043043,GO:0043170,GO:0043412,GO:0043603,GO:…	ko:K00604	ko00670,ko00970,map00670,map00970	fmt	methionyl-tRNA formyltransferase	Attaches a formyl group to the free amino group of methionyl-tRNA(fMet). The formyl group appears to play a dual role in the initiator identity of N-formylmethionyl-tRNA by promoting its recognition by IF2 and preventing the misappropriation of this tRNA by the elongation apparatus	J	Cytoplasmic	No signal	CYTOPLASMIQUE	null	311	N			1	1	1	1	0	0	0	0
SAOUHSC_01184	GO:0000154,GO:0001510,GO:0003674,GO:0003824,GO:0005575,GO:0005618,GO:0005622,GO:0005623,GO:0005737,GO:0005829,GO:0006139,GO:0006364,GO:0006396,GO:0006725,GO:0006807,GO:0008150,GO:0008152,GO:0008168,GO:0008169,GO:0008173,GO:0008649,GO:0008757,GO:0009383,GO:0009451,GO:0009987,GO:0010467,GO:0016070,GO:0016072,GO:0016434,GO:0016740,GO:0016741,GO:0022613,GO:0030312,GO:0031167,GO:0032259,GO:0034470,GO:…	ko:K03500		sun	sun protein	Specifically methylates the cytosine at position 967 (m5C967) of 16S rRNA	J	Cytoplasmic	No signal	CYTOPLASMIQUE	null	435	N			1	1	1	1	0	0	0	0
SAOUHSC_01185	GO:0000154,GO:0001510,GO:0003674,GO:0003824,GO:0006139,GO:0006364,GO:0006396,GO:0006399,GO:0006400,GO:0006725,GO:0006807,GO:0008033,GO:0008150,GO:0008152,GO:0008168,GO:0008173,GO:0008175,GO:0008649,GO:0008757,GO:0009451,GO:0009987,GO:0010467,GO:0016070,GO:0016072,GO:0016740,GO:0016741,GO:0022613,GO:0030488,GO:0031167,GO:0032259,GO:0034470,GO:0034641,GO:0034660,GO:0042254,GO:0043170,GO:0043412,GO:…	ko:K06941		rlmN	radical SAM protein	Specifically methylates position 2 of adenine 2503 in 23S rRNA and position 2 of adenine 37 in tRNAs	J	Cytoplasmic	No signal	CYTOPLASMIQUE	null	364	N			1	1	1	1	1	1	0	0
SAOUHSC_01186		ko:K20074		stp	hypothetical protein	phosphatase	T	Cytoplasmic	No signal	CYTOPLASMIQUE	null	247	N			1	0	1	1	0	0	0	0
SAOUHSC_01187	GO:0002237,GO:0003674,GO:0003824,GO:0004672,GO:0004674,GO:0005488,GO:0005539,GO:0005575,GO:0005623,GO:0005886,GO:0006464,GO:0006468,GO:0006793,GO:0006796,GO:0006807,GO:0007154,GO:0007165,GO:0008150,GO:0008152,GO:0009605,GO:0009607,GO:0009617,GO:0009719,GO:0009847,GO:0009987,GO:0010033,GO:0010243,GO:0016020,GO:0016301,GO:0016310,GO:0016740,GO:0016772,GO:0016773,GO:0019538,GO:0023052,GO:0032494,GO:…	ko:K12132		pknB	hypothetical protein	Serine threonine protein kinase	KLT	CytoplasmicMembrane	No signal	PSE	C	664	N			1	1	1	1	1	1	1	1
SAOUHSC_01188		ko:K06949	ko00730,ko01100,map00730,map01100	rsgA	hypothetical protein	One of several proteins that assist in the late maturation steps of the functional core of the 30S ribosomal subunit. Helps release RbfA from mature subunits. May play a role in the assembly of ribosomal proteins into the subunit. Circularly permuted GTPase that catalyzes slow GTP hydrolysis, GTPase activity is stimulated by the 30S ribosomal subunit	S	Cytoplasmic	No signal	CYTOPLASMIQUE	null	291	N			1	1	1	1	0	0	0	0
SAOUHSC_01189		ko:K01783	ko00030,ko00040,ko00710,ko01100,ko01110,ko01120,ko01130,ko01200,ko01230,map00030,map00040,map00710,map01100,map01110,map01120,map01130,map01200,map01230	cfxE	ribulose-phosphate 3-epimerase	Belongs to the ribulose-phosphate 3-epimerase family	G	Cytoplasmic	No signal	CYTOPLASMIQUE	null	214	N			1	0	0	1	0	0	0	0
SAOUHSC_01190		ko:K00949	ko00730,ko01100,map00730,map01100	thiN	hypothetical protein	thiamine pyrophosphokinase	H	Cytoplasmic	No signal	CYTOPLASMIQUE	null	213	N			1	1	1	1	0	0	0	0
SAOUHSC_01191	GO:0003674,GO:0003735,GO:0005198	ko:K02902	ko03010,map03010	rpmB	50S ribosomal protein L28	Belongs to the bacterial ribosomal protein bL28 family	J	Cytoplasmic	No signal	CYTOPLASMIQUE	null	62	N			1	1	1	1	0	1	0	0
SAOUHSC_01192				asp	hypothetical protein	Asp23 family, cell envelope-related function	S	Unknown	No signal	CYTOPLASMIQUE	null	124	N			1	1	1	1	0	1	0	0
SAOUHSC_01193		ko:K07030		yloV	hypothetical protein	kinase related to dihydroxyacetone kinase	S	Unknown	No signal	CYTOPLASMIQUE	null	548	N			1	1	1	1	1	1	0	0
SAOUHSC_01194	GO:0003674,GO:0003678,GO:0003724,GO:0003824,GO:0004003,GO:0004004,GO:0004386,GO:0005575,GO:0005622,GO:0005623,GO:0005737,GO:0005829,GO:0005886,GO:0006139,GO:0006725,GO:0006807,GO:0006996,GO:0008026,GO:0008094,GO:0008150,GO:0008152,GO:0008186,GO:0009314,GO:0009379,GO:0009628,GO:0009987,GO:0010501,GO:0016020,GO:0016043,GO:0016070,GO:0016462,GO:0016787,GO:0016817,GO:0016818,GO:0016887,GO:0017111,GO:…	ko:K03655	ko03440,map03440	recG	ATP-dependent DNA helicase RecG	Critical role in recombination and DNA repair. Helps process Holliday junction intermediates to mature products by catalyzing branch migration. Has a DNA unwinding activity characteristic of a DNA helicase with a 3'- to 5'- polarity. Unwinds branched duplex DNA (Y-DNA)	L	Cytoplasmic	No signal	CYTOPLASMIQUE	null	686	N			1	1	1	0	0	0	0	0
SAOUHSC_01196	GO:0000096,GO:0000097,GO:0003674,GO:0003824,GO:0006082,GO:0006520,GO:0006555,GO:0006790,GO:0006807,GO:0008150,GO:0008152,GO:0008652,GO:0009058,GO:0009066,GO:0009067,GO:0009086,GO:0009987,GO:0016053,GO:0016853,GO:0016860,GO:0016861,GO:0017144,GO:0019509,GO:0019752,GO:0043094,GO:0043102,GO:0043436,GO:0044237,GO:0044238,GO:0044249,GO:0044272,GO:0044281,GO:0044283,GO:0046394,GO:0046523,GO:0071265,GO:…	ko:K02614,ko:K08963	ko00270,ko00360,ko01100,map00270,map00360,map01100	fapR	fatty acid biosynthesis transcriptional regulator	Transcriptional factor involved in regulation of membrane lipid biosynthesis by repressing genes involved in fatty acid and phospholipid metabolism	K	Cytoplasmic	No signal	CYTOPLASMIQUE	null	190	N			0	0	1	1	0	0	0	0
SAOUHSC_01197	GO:0005575,GO:0005622,GO:0005623,GO:0005737,GO:0044424,GO:0044464	ko:K03621	ko00561,ko00564,ko01100,ko01110,map00561,map00564,map01100,map01110	plsX	putative glycerol-3-phosphate acyltransferase PlsX	Catalyzes the reversible formation of acyl-phosphate (acyl-PO(4)) from acyl- acyl-carrier-protein (acyl-ACP). This enzyme utilizes acyl-ACP as fatty acyl donor, but not acyl-CoA	I	Cytoplasmic	No signal	CYTOPLASMIQUE	null	328	N			1	1	1	1	1	1	1	1
SAOUHSC_01198		ko:K00645	ko00061,ko00333,ko01100,ko01130,ko01212,map00061,map00333,map01100,map01130,map01212	fabD	malonyl CoA-acyl carrier protein transacylase	Malonyl CoA-acyl carrier protein transacylase	I	Cytoplasmic	No signal	CYTOPLASMIQUE	null	308	N			1	1	1	1	1	1	0	0
SAOUHSC_01199				fabG	3-oxoacyl-acyl-carrier-protein reductase, putative	reductase	IQ	Cytoplasmic	No signal	CYTOPLASMIQUE	null	244	N			1	1	1	1	1	1	0	0
SAOUHSC_01200_miss					hypothetical protein		NP	Unknown	No signal	CYTOPLASMIQUE	null	32	N			0	0	0	0	0	0	0	0
SAOUHSC_01201	GO:0000035,GO:0000036,GO:0003674,GO:0005488,GO:0005575,GO:0005622,GO:0005623,GO:0005737,GO:0005829,GO:0005975,GO:0006082,GO:0006629,GO:0006631,GO:0006633,GO:0006643,GO:0006644,GO:0006664,GO:0006793,GO:0006796,GO:0008150,GO:0008152,GO:0008610,GO:0008654,GO:0009058,GO:0009245,GO:0009247,GO:0009311,GO:0009312,GO:0009987,GO:0016051,GO:0016053,GO:0019637,GO:0019752,GO:0019842,GO:0031177,GO:0032787,GO:…	ko:K02078		acpP	acyl carrier protein	Carrier of the growing fatty acid chain in fatty acid biosynthesis	IQ	Cytoplasmic	No signal	CYTOPLASMIQUE	null	77	N			1	1	1	1	0	0	0	0
SAOUHSC_01203	GO:0003674,GO:0003676,GO:0003723,GO:0003725,GO:0003824,GO:0004518,GO:0004519,GO:0004521,GO:0004525,GO:0004540,GO:0005488,GO:0006139,GO:0006396,GO:0006725,GO:0006807,GO:0008150,GO:0008152,GO:0009987,GO:0010467,GO:0016070,GO:0016787,GO:0016788,GO:0016891,GO:0016893,GO:0032296,GO:0034641,GO:0043170,GO:0044237,GO:0044238,GO:0046483,GO:0071704,GO:0090304,GO:0090305,GO:0090501,GO:0090502,GO:0097159,GO:…	ko:K03685	ko03008,ko05205,map03008,map05205	rnc	ribonuclease III	Digests double-stranded RNA. Involved in the processing of primary rRNA transcript to yield the immediate precursors to the large and small rRNAs (23S and 16S). Processes some mRNAs, and tRNAs when they are encoded in the rRNA operon. Processes pre- crRNA and tracrRNA of type II CRISPR loci if present in the organism	J	Cytoplasmic	No signal	CYTOPLASMIQUE	null	243	N			0	1	1	1	0	0	0	0
SAOUHSC_01204		ko:K03529		smc	SMC domain-containing protein	Required for chromosome condensation and partitioning	D	Cytoplasmic	No signal	CYTOPLASMIQUE	null	1188	N			1	0	1	1	0	0	0	0
SAOUHSC_01205		ko:K03110	ko02024,ko03060,ko03070,map02024,map03060,map03070	ftsY	signal recognition particle-docking protein FtsY	Involved in targeting and insertion of nascent membrane proteins into the cytoplasmic membrane. Acts as a receptor for the complex formed by the signal recognition particle (SRP) and the ribosome-nascent chain (RNC)	U	CytoplasmicMembrane	No signal	CYTOPLASMIQUE	null	416	N			1	1	1	1	0	0	0	0
SAOUHSC_01206	GO:0003674,GO:0008150,GO:0030234,GO:0030695,GO:0050790,GO:0060589,GO:0065007,GO:0065009,GO:0098772	ko:K09787		ylxM	putative DNA-binding protein	Might take part in the signal recognition particle (SRP) pathway. This is inferred from the conservation of its genetic proximity to ftsY ffh. May be a regulatory protein	S	Unknown	No signal	CYTOPLASMIQUE	null	110	N			0	0	0	0	0	0	0	0
SAOUHSC_01207	GO:0005575,GO:0005618,GO:0005623,GO:0005886,GO:0008150,GO:0016020,GO:0030312,GO:0040007,GO:0044464,GO:0071944	ko:K03106	ko02024,ko03060,ko03070,map02024,map03060,map03070	ffh	signal recognition particle protein	Involved in targeting and insertion of nascent membrane proteins into the cytoplasmic membrane. Binds to the hydrophobic signal sequence of the ribosome-nascent chain (RNC) as it emerges from the ribosomes. The SRP-RNC complex is then targeted to the cytoplasmic membrane where it interacts with the SRP receptor FtsY	U	CytoplasmicMembrane	No signal	CYTOPLASMIQUE	null	455	N			1	1	1	1	1	1	1	1
SAOUHSC_01208	GO:0000028,GO:0000217,GO:0000400,GO:0003674,GO:0003676,GO:0003677,GO:0003735,GO:0003824,GO:0004518,GO:0004519,GO:0004520,GO:0004536,GO:0005198,GO:0005488,GO:0005575,GO:0005622,GO:0005623,GO:0005737,GO:0005829,GO:0005840,GO:0006139,GO:0006259,GO:0006412,GO:0006518,GO:0006725,GO:0006807,GO:0006996,GO:0008150,GO:0008152,GO:0009058,GO:0009059,GO:0009987,GO:0010467,GO:0015935,GO:0016043,GO:0016787,GO:…	ko:K02959	ko03010,map03010	rpsP	30S ribosomal protein S16	Belongs to the bacterial ribosomal protein bS16 family	J	Cytoplasmic	No signal	CYTOPLASMIQUE	null	91	N			1	1	1	1	0	0	0	0
SAOUHSC_01209_mut	GO:0000028,GO:0005575,GO:0005622,GO:0005623,GO:0005737,GO:0005829,GO:0006139,GO:0006364,GO:0006396,GO:0006725,GO:0006807,GO:0006996,GO:0008150,GO:0008152,GO:0009987,GO:0010467,GO:0016043,GO:0016070,GO:0016072,GO:0022607,GO:0022613,GO:0022618,GO:0030490,GO:0034470,GO:0034622,GO:0034641,GO:0034660,GO:0040007,GO:0042254,GO:0042255,GO:0042274,GO:0043170,GO:0043933,GO:0044085,GO:0044237,GO:0044238,GO:…	ko:K02860		rimM	16S rRNA-processing protein RimM	An accessory protein needed during the final step in the assembly of 30S ribosomal subunit, possibly for assembly of the head region. Probably interacts with S19. Essential for efficient processing of 16S rRNA. May be needed both before and after RbfA during the maturation of 16S rRNA. It has affinity for free ribosomal 30S subunits but not for 70S ribosomes	J	Cytoplasmic	No signal	CYTOPLASMIQUE	null	167	N			0	0	1	1	0	0	0	0
SAOUHSC_01210	GO:0000287,GO:0001510,GO:0002939,GO:0003674,GO:0003824,GO:0005488,GO:0005515,GO:0005575,GO:0005622,GO:0005623,GO:0005737,GO:0005829,GO:0006139,GO:0006396,GO:0006399,GO:0006400,GO:0006725,GO:0006807,GO:0008033,GO:0008150,GO:0008152,GO:0008168,GO:0008173,GO:0008175,GO:0008757,GO:0009019,GO:0009451,GO:0009987,GO:0010467,GO:0016070,GO:0016423,GO:0016740,GO:0016741,GO:0016772,GO:0016779,GO:0030488,GO:…	ko:K00554,ko:K01770	ko00900,ko01100,ko01110,ko01130,map00900,map01100,map01110,map01130	trmD	tRNA guanine-N1-methyltransferase	Belongs to the RNA methyltransferase TrmD family	J	Cytoplasmic	No signal	CYTOPLASMIQUE	null	245	N			0	0	0	0	0	0	0	0
SAOUHSC_01211	GO:0000027,GO:0003674,GO:0003676,GO:0003723,GO:0003735,GO:0005198,GO:0005488,GO:0005575,GO:0005622,GO:0005623,GO:0005737,GO:0005829,GO:0005840,GO:0005886,GO:0006412,GO:0006518,GO:0006807,GO:0006996,GO:0008150,GO:0008152,GO:0009058,GO:0009059,GO:0009987,GO:0010467,GO:0015934,GO:0016020,GO:0016043,GO:0019538,GO:0019843,GO:0022607,GO:0022613,GO:0022618,GO:0022625,GO:0022626,GO:0032991,GO:0034622,GO:…	ko:K02884	ko03010,map03010	rplS	50S ribosomal protein L19	This protein is located at the 30S-50S ribosomal subunit interface and may play a role in the structure and function of the aminoacyl-tRNA binding site	J	Cytoplasmic	No signal	CYTOPLASMIQUE	null	116	N			1	1	1	1	1	1	1	1
SAOUHSC_01212_miss					hypothetical protein		NP	Unknown	No signal	CYTOPLASMIQUE	null	53	N			0	0	0	0	0	0	0	0
SAOUHSC_01213				yfhO	hypothetical protein	overlaps another CDS with the same product name	S	CytoplasmicMembrane	TM segment	PSE	L	868	N			0	0	0	0	0	0	0	0
SAOUHSC_01214	GO:0003674,GO:0003824,GO:0003924,GO:0008150,GO:0016462,GO:0016787,GO:0016817,GO:0016818,GO:0017111,GO:0022613,GO:0042254,GO:0044085,GO:0071840	ko:K14540		rbgA	ribosomal biogenesis GTPase	Required for a late step of 50S ribosomal subunit assembly. Has GTPase activity	S	Cytoplasmic	No signal	CYTOPLASMIQUE	null	294	N			1	1	1	1	0	0	0	0
SAOUHSC_01215	GO:0003674,GO:0003824,GO:0004518,GO:0004519,GO:0004521,GO:0004523,GO:0004540,GO:0005575,GO:0005622,GO:0005623,GO:0006139,GO:0006259,GO:0006260,GO:0006261,GO:0006271,GO:0006273,GO:0006281,GO:0006298,GO:0006401,GO:0006725,GO:0006807,GO:0006950,GO:0006974,GO:0008150,GO:0008152,GO:0009056,GO:0009057,GO:0009058,GO:0009059,GO:0009987,GO:0016070,GO:0016787,GO:0016788,GO:0016891,GO:0016893,GO:0019439,GO:…	ko:K03470	ko03030,map03030	rnhB	ribonuclease HII	Endonuclease that specifically degrades the RNA of RNA- DNA hybrids	L	Cytoplasmic	No signal	CYTOPLASMIQUE	null	255	N			0	0	0	0	0	0	0	0
SAOUHSC_01216	GO:0003674,GO:0003824,GO:0004774,GO:0004775,GO:0006082,GO:0006091,GO:0006099,GO:0006101,GO:0008150,GO:0008152,GO:0009060,GO:0009987,GO:0015980,GO:0016874,GO:0016877,GO:0016878,GO:0016999,GO:0017144,GO:0019752,GO:0043436,GO:0044237,GO:0044238,GO:0044281,GO:0045333,GO:0055114,GO:0071704,GO:0072350	ko:K01903	ko00020,ko00640,ko00660,ko00720,ko01100,ko01110,ko01120,ko01130,ko01200,map00020,map00640,map00660,map00720,map01100,map01110,map01120,map01130,map01200	sucC	succinyl-CoA synthetase subunit beta	Succinyl-CoA synthetase functions in the citric acid cycle (TCA), coupling the hydrolysis of succinyl-CoA to the synthesis of either ATP or GTP and thus represents the only step of substrate-level phosphorylation in the TCA. The beta subunit provides nucleotide specificity of the enzyme and binds the substrate succinate, while the binding sites for coenzyme A and phosphate are found in the alpha …	F	Cytoplasmic	No signal	CYTOPLASMIQUE	null	388	N			1	1	1	1	1	1	1	1
SAOUHSC_01218	GO:0003674,GO:0003824,GO:0004774,GO:0004776,GO:0005575,GO:0005622,GO:0005623,GO:0005737,GO:0005739,GO:0005759,GO:0016874,GO:0016877,GO:0016878,GO:0031974,GO:0043226,GO:0043227,GO:0043229,GO:0043231,GO:0043233,GO:0044422,GO:0044424,GO:0044429,GO:0044444,GO:0044446,GO:0044464,GO:0070013	ko:K01902	ko00020,ko00640,ko00660,ko00720,ko01100,ko01110,ko01120,ko01130,ko01200,map00020,map00640,map00660,map00720,map01100,map01110,map01120,map01130,map01200	sucD	succinyl-CoA synthetase subunit alpha	Succinyl-CoA synthetase functions in the citric acid cycle (TCA), coupling the hydrolysis of succinyl-CoA to the synthesis of either ATP or GTP and thus represents the only step of substrate-level phosphorylation in the TCA. The alpha subunit of the enzyme binds the substrates coenzyme A and phosphate, while succinate binding and nucleotide specificity is provided by the beta subunit	C	Cytoplasmic	No signal	CYTOPLASMIQUE	null	302	N			1	1	1	1	0	0	0	0
SAOUHSC_01219		ko:K15125,ko:K17733,ko:K21449,ko:K22278	ko05133,map05133	lytN	cell wall hydrolase, putative	CHAP domain	M	CytoplasmicMembrane	Sec signal	PSE	RC	372	N			0	0	0	0	0	0	0	0
SAOUHSC_01220		ko:K11693,ko:K11694,ko:K11695,ko:K12554	ko00550,ko01100,map00550,map01100	fmhC	hypothetical protein	protein involved in methicillin resistance	V	Cytoplasmic	No signal	CYTOPLASMIQUE	null	414	N			0	0	0	0	0	0	0	0
SAOUHSC_01221_mut	GO:0005575,GO:0005622,GO:0005623,GO:0005737,GO:0044424,GO:0044464	ko:K04096		dprA	hypothetical protein	Rossmann fold nucleotide-binding protein involved in DNA uptake	LU	CytoplasmicMembrane	No signal	CYTOPLASMIQUE	null	178	N			0	0	0	0	0	0	0	0
SAOUHSC_01222		ko:K03168		topA	DNA topoisomerase I	Releases the supercoiling and torsional tension of DNA, which is introduced during the DNA replication and transcription, by transiently cleaving and rejoining one strand of the DNA duplex. Introduces a single-strand break via transesterification at a target site in duplex DNA. The scissile phosphodiester is attacked by the catalytic tyrosine of the enzyme, resulting in the formation of a DNA-(5'…	L	Cytoplasmic	No signal	CYTOPLASMIQUE	null	691	N			0	1	0	0	0	0	0	0
SAOUHSC_01223	GO:0000166,GO:0001510,GO:0002097,GO:0002098,GO:0003674,GO:0005488,GO:0005575,GO:0005622,GO:0005623,GO:0005737,GO:0005829,GO:0006139,GO:0006396,GO:0006399,GO:0006400,GO:0006725,GO:0006807,GO:0008033,GO:0008150,GO:0008152,GO:0009451,GO:0009987,GO:0010467,GO:0016070,GO:0030488,GO:0032259,GO:0034470,GO:0034641,GO:0034660,GO:0036094,GO:0043167,GO:0043168,GO:0043170,GO:0043412,GO:0043414,GO:0044237,GO:…	ko:K04094		gid	tRNA uracil-5--methyltransferase Gid	Catalyzes the folate-dependent formation of 5-methyl- uridine at position 54 (M-5-U54) in all tRNAs	J	Cytoplasmic	No signal	CYTOPLASMIQUE	null	435	N			1	1	1	1	1	1	0	0
SAOUHSC_01224		ko:K03733,ko:K04763		xerC	site-specific recombinase, putative	Site-specific tyrosine recombinase, which acts by catalyzing the cutting and rejoining of the recombining DNA molecules. The XerC-XerD complex is essential to convert dimers of the bacterial chromosome into monomers to permit their segregation at cell division. It also contributes to the segregational stability of plasmids	D	Cytoplasmic	No signal	CYTOPLASMIQUE	null	298	N			0	0	0	0	0	0	0	0
SAOUHSC_01225	GO:0000166,GO:0000287,GO:0000502,GO:0003674,GO:0003824,GO:0004175,GO:0004298,GO:0005488,GO:0005515,GO:0005524,GO:0005575,GO:0005622,GO:0005623,GO:0005737,GO:0005829,GO:0006508,GO:0006807,GO:0006950,GO:0008144,GO:0008150,GO:0008152,GO:0008233,GO:0009056,GO:0009057,GO:0009266,GO:0009376,GO:0009408,GO:0009628,GO:0009987,GO:0016043,GO:0016787,GO:0017076,GO:0019538,GO:0019904,GO:0022607,GO:0030163,GO:…	ko:K01419		clpQ	ATP-dependent protease peptidase subunit	Protease subunit of a proteasome-like degradation complex believed to be a general protein degrading machinery	O	Cytoplasmic	No signal	CYTOPLASMIQUE	null	181	N			1	1	1	1	0	0	0	0
SAOUHSC_01226	GO:0000166,GO:0000287,GO:0000502,GO:0003674,GO:0003824,GO:0005488,GO:0005515,GO:0005524,GO:0005575,GO:0005622,GO:0005623,GO:0005737,GO:0005829,GO:0006508,GO:0006807,GO:0006950,GO:0008144,GO:0008150,GO:0008152,GO:0008233,GO:0009266,GO:0009376,GO:0009408,GO:0009628,GO:0009987,GO:0016043,GO:0016462,GO:0016787,GO:0016817,GO:0016818,GO:0016887,GO:0017076,GO:0017111,GO:0019538,GO:0019904,GO:0022607,GO:…	ko:K03667		hslU	ATP-dependent protease ATP-binding subunit HslU	this subunit has chaperone activity. The binding of ATP and its subsequent hydrolysis by HslU are essential for unfolding of protein substrates subsequently hydrolyzed by HslV. HslU recognizes the N-terminal part of its protein substrates and unfolds these before they are guided to HslV for hydrolysis	O	Cytoplasmic	No signal	CYTOPLASMIQUE	null	467	N			1	1	1	1	1	1	0	0
SAOUHSC_01228	GO:0000976,GO:0001067,GO:0001130,GO:0001216,GO:0001217,GO:0003674,GO:0003676,GO:0003677,GO:0003690,GO:0003700,GO:0005488,GO:0005575,GO:0005622,GO:0005623,GO:0005737,GO:0006355,GO:0008150,GO:0009889,GO:0009890,GO:0009891,GO:0009892,GO:0009893,GO:0010468,GO:0010556,GO:0010557,GO:0010558,GO:0010604,GO:0010605,GO:0010628,GO:0010629,GO:0019219,GO:0019222,GO:0031323,GO:0031324,GO:0031325,GO:0031326,GO:…	ko:K03706		codY	transcriptional repressor CodY	DNA-binding protein that represses the expression of many genes that are induced as cells make the transition from rapid exponential growth to stationary phase. It is a GTP-binding protein that senses the intracellular GTP concentration as an indicator of nutritional limitations. At low GTP concentration it no longer binds GTP and stop to act as a transcriptional repressor	K	Cytoplasmic	No signal	CYTOPLASMIQUE	null	257	N			1	1	1	1	0	0	0	0
SAOUHSC_01230_miss					hypothetical protein		NP	Unknown	No signal	CYTOPLASMIQUE	null	30	N			0	0	0	0	0	0	0	0
SAOUHSC_01232_mut	GO:0000028,GO:0003674,GO:0003735,GO:0005198,GO:0005488,GO:0005575,GO:0005618,GO:0005622,GO:0005623,GO:0005737,GO:0005829,GO:0005840,GO:0005886,GO:0006412,GO:0006518,GO:0006807,GO:0006996,GO:0008150,GO:0008152,GO:0008270,GO:0009058,GO:0009059,GO:0009987,GO:0010467,GO:0015935,GO:0016020,GO:0016043,GO:0019538,GO:0022607,GO:0022613,GO:0022618,GO:0022626,GO:0022627,GO:0030312,GO:0032991,GO:0034622,GO:…	ko:K02967	ko03010,map03010	rpsB	30S ribosomal protein S2	Belongs to the universal ribosomal protein uS2 family	J	Cytoplasmic	No signal	CYTOPLASMIQUE	null	255	N			1	1	1	1	1	1	1	1
SAOUHSC_01233_miss					hypothetical protein		NP	CytoplasmicMembrane	No signal	CYTOPLASMIQUE	null	37	N			0	0	0	0	0	0	0	0
SAOUHSC_01234	GO:0001871,GO:0003674,GO:0003676,GO:0003723,GO:0003746,GO:0005085,GO:0005488,GO:0005515,GO:0005575,GO:0005622,GO:0005623,GO:0005737,GO:0005829,GO:0006412,GO:0006414,GO:0006518,GO:0006807,GO:0008135,GO:0008150,GO:0008152,GO:0008270,GO:0009058,GO:0009059,GO:0009986,GO:0009987,GO:0010467,GO:0019538,GO:0019899,GO:0030246,GO:0030247,GO:0034641,GO:0034645,GO:0043043,GO:0043167,GO:0043169,GO:0043170,GO:…	ko:K02357		tsf	elongation factor Ts	Associates with the EF-Tu.GDP complex and induces the exchange of GDP to GTP. It remains bound to the aminoacyl-tRNA.EF- Tu.GTP complex up to the GTP hydrolysis stage on the ribosome	J	Cytoplasmic	No signal	CYTOPLASMIQUE	null	293	N			1	1	1	1	0	0	0	0
SAOUHSC_01235	GO:0000287,GO:0003674,GO:0003824,GO:0005488,GO:0005575,GO:0005623,GO:0005886,GO:0006139,GO:0006213,GO:0006220,GO:0006221,GO:0006225,GO:0006725,GO:0006753,GO:0006793,GO:0006796,GO:0006807,GO:0008150,GO:0008152,GO:0009041,GO:0009058,GO:0009116,GO:0009117,GO:0009119,GO:0009123,GO:0009132,GO:0009133,GO:0009138,GO:0009139,GO:0009163,GO:0009165,GO:0009185,GO:0009188,GO:0009193,GO:0009194,GO:0009218,GO:…	ko:K09903	ko00240,ko01100,map00240,map01100	pyrH	uridylate kinase	Catalyzes the reversible phosphorylation of UMP to UDP	F	Cytoplasmic	No signal	CYTOPLASMIQUE	null	240	N			1	1	1	1	1	1	0	0
SAOUHSC_01236	GO:0002181,GO:0002184,GO:0003674,GO:0003676,GO:0003723,GO:0005488,GO:0005575,GO:0005618,GO:0005622,GO:0005623,GO:0005737,GO:0005829,GO:0005886,GO:0006412,GO:0006415,GO:0006518,GO:0006807,GO:0008079,GO:0008135,GO:0008150,GO:0008152,GO:0009058,GO:0009059,GO:0009987,GO:0010467,GO:0016020,GO:0016043,GO:0019538,GO:0022411,GO:0030312,GO:0032984,GO:0034641,GO:0034645,GO:0040007,GO:0043021,GO:0043023,GO:…	ko:K02838		frr	ribosome recycling factor	Responsible for the release of ribosomes from messenger RNA at the termination of protein biosynthesis. May increase the efficiency of translation by recycling ribosomes from one round of translation to another	J	Cytoplasmic	No signal	CYTOPLASMIQUE	null	184	N			1	1	1	1	0	0	0	0
SAOUHSC_01237	GO:0002094,GO:0003674,GO:0003824,GO:0004659,GO:0005575,GO:0005622,GO:0005623,GO:0005737,GO:0005829,GO:0006066,GO:0006629,GO:0006720,GO:0008150,GO:0008152,GO:0008299,GO:0008610,GO:0009058,GO:0009987,GO:0016093,GO:0016094,GO:0016740,GO:0016765,GO:0044237,GO:0044238,GO:0044249,GO:0044255,GO:0044281,GO:0044283,GO:0044424,GO:0044444,GO:0044464,GO:0046165,GO:0071704,GO:1901576,GO:1901615,GO:1901617	ko:K00806	ko00900,ko01110,map00900,map01110	uppS	undecaprenyl diphosphate synthase	Catalyzes the condensation of isopentenyl diphosphate (IPP) with allylic pyrophosphates generating different type of terpenoids	H	Cytoplasmic	No signal	CYTOPLASMIQUE	null	256	N			1	1	1	1	0	0	0	0
SAOUHSC_01238	GO:0003674,GO:0003824,GO:0004605,GO:0005575,GO:0006139,GO:0006220,GO:0006221,GO:0006629,GO:0006644,GO:0006650,GO:0006655,GO:0006725,GO:0006753,GO:0006793,GO:0006796,GO:0006807,GO:0008150,GO:0008152,GO:0008610,GO:0008654,GO:0009058,GO:0009117,GO:0009165,GO:0009987,GO:0016020,GO:0016024,GO:0016740,GO:0016772,GO:0016779,GO:0018130,GO:0019438,GO:0019637,GO:0034641,GO:0034654,GO:0044237,GO:0044238,GO:…	ko:K00981	ko00564,ko01100,ko01110,ko04070,map00564,map01100,map01110,map04070	cdsA	phosphatidate cytidylyltransferase	Belongs to the CDS family	I	CytoplasmicMembrane	TM segment	MEMBRANE	null	260	N			0	0	0	0	0	0	0	0
SAOUHSC_01239_mut	GO:0000988,GO:0000989,GO:0003674,GO:0003824,GO:0004175,GO:0004222,GO:0005488,GO:0005515,GO:0005575,GO:0005623,GO:0005886,GO:0005887,GO:0006355,GO:0006508,GO:0006807,GO:0008150,GO:0008152,GO:0008233,GO:0008237,GO:0009889,GO:0009891,GO:0009893,GO:0010468,GO:0010556,GO:0010557,GO:0010604,GO:0010628,GO:0016020,GO:0016021,GO:0016787,GO:0019219,GO:0019222,GO:0019538,GO:0031224,GO:0031226,GO:0031323,GO:…	ko:K04771,ko:K06399,ko:K11749,ko:K16922	ko01503,ko02020,ko02024,ko04112,map01503,map02020,map02024,map04112	rseP	hypothetical protein	zinc metalloprotease	M	CytoplasmicMembrane	No signal	PSE	L	428	N			0	0	1	1	1	1	1	1
SAOUHSC_01240	GO:0002161,GO:0003674,GO:0003824,GO:0004812,GO:0004827,GO:0005575,GO:0005622,GO:0005623,GO:0005737,GO:0005829,GO:0006082,GO:0006139,GO:0006399,GO:0006412,GO:0006418,GO:0006433,GO:0006450,GO:0006518,GO:0006520,GO:0006725,GO:0006807,GO:0008150,GO:0008152,GO:0009058,GO:0009059,GO:0009987,GO:0010467,GO:0016070,GO:0016787,GO:0016788,GO:0016874,GO:0016875,GO:0019538,GO:0019752,GO:0034641,GO:0034645,GO:…	ko:K01881	ko00970,map00970	proS	prolyl-tRNA synthetase	Catalyzes the attachment of proline to tRNA(Pro) in a two-step reaction proline is first activated by ATP to form Pro- AMP and then transferred to the acceptor end of tRNA(Pro). As ProRS can inadvertently accommodate and process non-cognate amino acids such as alanine and cysteine, to avoid such errors it has two additional distinct editing activities against alanine. One activity is designated a…	J	Cytoplasmic	No signal	CYTOPLASMIQUE	null	567	N			1	1	1	1	1	1	1	0
SAOUHSC_01241_mut	GO:0005575,GO:0005622,GO:0005623,GO:0005737,GO:0044424,GO:0044464	ko:K02342,ko:K03763	ko00230,ko00240,ko01100,ko03030,ko03430,ko03440,map00230,map00240,map01100,map03030,map03430,map03440	polC	DNA polymerase III PolC	Required for replicative DNA synthesis. This DNA polymerase also exhibits 3' to 5' exonuclease activity	L	Cytoplasmic	No signal	CYTOPLASMIQUE	null	1438	N			1	1	1	1	0	0	0	0
SAOUHSC_01242	GO:0000028,GO:0005575,GO:0005622,GO:0005623,GO:0005737,GO:0005829,GO:0005886,GO:0006412,GO:0006518,GO:0006807,GO:0006996,GO:0008150,GO:0008152,GO:0009058,GO:0009059,GO:0009987,GO:0010467,GO:0016020,GO:0016043,GO:0019538,GO:0022607,GO:0022613,GO:0022618,GO:0034622,GO:0034641,GO:0034645,GO:0042254,GO:0042255,GO:0042274,GO:0043043,GO:0043170,GO:0043603,GO:0043604,GO:0043933,GO:0044085,GO:0044237,GO:…	ko:K09748		rimP	hypothetical protein	Required for maturation of 30S ribosomal subunits	S	Cytoplasmic	No signal	CYTOPLASMIQUE	null	155	N			0	0	0	0	0	0	0	0
SAOUHSC_01243	GO:0005575,GO:0005622,GO:0005623,GO:0005737,GO:0005829,GO:0006355,GO:0008150,GO:0009889,GO:0010468,GO:0010556,GO:0019219,GO:0019222,GO:0031323,GO:0031326,GO:0031554,GO:0031564,GO:0043244,GO:0044424,GO:0044444,GO:0044464,GO:0050789,GO:0050794,GO:0051128,GO:0051171,GO:0051252,GO:0060255,GO:0065007,GO:0080090,GO:1903506,GO:2000112,GO:2001141	ko:K02600,ko:K02945	ko03010,map03010	nusA	transcription elongation factor NusA	Participates in both transcription termination and antitermination	K	Cytoplasmic	No signal	CYTOPLASMIQUE	null	391	N			1	1	1	1	0	1	0	0
SAOUHSC_01244		ko:K02600,ko:K07742		ylxR	hypothetical protein	nucleic-acid-binding protein implicated in transcription termination	K	Cytoplasmic	No signal	CYTOPLASMIQUE	null	94	N			0	0	0	0	0	0	0	0
SAOUHSC_01245		ko:K07590,ko:K07742	ko03010,map03010	ylxQ	hypothetical protein	ribosomal protein	J	Unknown	No signal	CYTOPLASMIQUE	null	105	N			0	0	0	0	0	0	0	0
SAOUHSC_01246	GO:0005575,GO:0005622,GO:0005623,GO:0005737,GO:0044424,GO:0044464	ko:K02519		infB	translation initiation factor IF-2	One of the essential components for the initiation of protein synthesis. Protects formylmethionyl-tRNA from spontaneous hydrolysis and promotes its binding to the 30S ribosomal subunits. Also involved in the hydrolysis of GTP during the formation of the 70S ribosomal complex	J	Cytoplasmic	No signal	CYTOPLASMIQUE	null	705	N			1	1	1	1	1	1	1	0
SAOUHSC_01247	GO:0003674,GO:0005488,GO:0005575,GO:0005622,GO:0005623,GO:0005737,GO:0005829,GO:0006139,GO:0006364,GO:0006396,GO:0006725,GO:0006807,GO:0006950,GO:0006974,GO:0008150,GO:0008152,GO:0009266,GO:0009409,GO:0009628,GO:0009987,GO:0010467,GO:0016070,GO:0016072,GO:0022613,GO:0030490,GO:0033554,GO:0034470,GO:0034641,GO:0034660,GO:0042254,GO:0042274,GO:0043021,GO:0043024,GO:0043170,GO:0044085,GO:0044237,GO:…	ko:K02834		rbfA	ribosome-binding factor A	One of several proteins that assist in the late maturation steps of the functional core of the 30S ribosomal subunit. Associates with free 30S ribosomal subunits (but not with 30S subunits that are part of 70S ribosomes or polysomes). Required for efficient processing of 16S rRNA. May interact with the 5'-terminal helix region of 16S rRNA	J	Cytoplasmic	No signal	CYTOPLASMIQUE	null	116	N			1	1	1	1	0	0	0	0
SAOUHSC_01248	GO:0001522,GO:0003674,GO:0003824,GO:0006139,GO:0006396,GO:0006399,GO:0006400,GO:0006725,GO:0006807,GO:0008033,GO:0008150,GO:0008152,GO:0009451,GO:0009982,GO:0009987,GO:0010467,GO:0016070,GO:0016071,GO:0016556,GO:0016853,GO:0016866,GO:0034470,GO:0034641,GO:0034660,GO:0043170,GO:0043412,GO:0044237,GO:0044238,GO:0046483,GO:0071704,GO:0090304,GO:1901360,GO:1990481	ko:K03177,ko:K03483		truB	hypothetical protein	Responsible for synthesis of pseudouridine from uracil- 55 in the psi GC loop of transfer RNAs	J	Cytoplasmic	No signal	CYTOPLASMIQUE	null	305	N			1	1	1	1	0	0	0	0
SAOUHSC_01249		ko:K11753	ko00740,ko01100,ko01110,map00740,map01100,map01110	ribC	riboflavin biosynthesis protein RibF	Belongs to the ribF family	H	Cytoplasmic	No signal	CYTOPLASMIQUE	null	323	N			1	1	1	1	1	0	0	0
SAOUHSC_01250	GO:0000028,GO:0003674,GO:0003676,GO:0003723,GO:0003735,GO:0005198,GO:0005488,GO:0005575,GO:0005622,GO:0005623,GO:0005737,GO:0005829,GO:0005840,GO:0005886,GO:0006139,GO:0006378,GO:0006396,GO:0006397,GO:0006412,GO:0006518,GO:0006725,GO:0006807,GO:0006996,GO:0008150,GO:0008152,GO:0009058,GO:0009059,GO:0009987,GO:0010467,GO:0015935,GO:0016020,GO:0016043,GO:0016070,GO:0016071,GO:0019538,GO:0019843,GO:…	ko:K02956	ko03010,map03010	rpsO	30S ribosomal protein S15	Forms an intersubunit bridge (bridge B4) with the 23S rRNA of the 50S subunit in the ribosome	J	Cytoplasmic	No signal	CYTOPLASMIQUE	null	89	N			1	1	1	1	0	0	0	0
SAOUHSC_01251	GO:0000166,GO:0000175,GO:0003674,GO:0003676,GO:0003723,GO:0003729,GO:0003824,GO:0004518,GO:0004527,GO:0004532,GO:0004540,GO:0004654,GO:0005488,GO:0005515,GO:0005575,GO:0005618,GO:0005622,GO:0005623,GO:0005737,GO:0005829,GO:0005886,GO:0006139,GO:0006401,GO:0006402,GO:0006725,GO:0006807,GO:0006950,GO:0008144,GO:0008150,GO:0008152,GO:0008408,GO:0009056,GO:0009057,GO:0009266,GO:0009408,GO:0009628,GO:…	ko:K00962	ko00230,ko00240,ko03018,map00230,map00240,map03018	pnpA	polynucleotide phosphorylase/polyadenylase	Involved in mRNA degradation. Catalyzes the phosphorolysis of single-stranded polyribonucleotides processively in the 3'- to 5'-direction	J	Cytoplasmic	No signal	CYTOPLASMIQUE	null	698	N			1	1	1	1	0	0	0	0
SAOUHSC_01252_mut	GO:0003674,GO:0003824,GO:0004518,GO:0004519,GO:0004521,GO:0004540,GO:0006139,GO:0006396,GO:0006397,GO:0006725,GO:0006807,GO:0008150,GO:0008152,GO:0009987,GO:0010467,GO:0016070,GO:0016071,GO:0016787,GO:0016788,GO:0034641,GO:0043170,GO:0044237,GO:0044238,GO:0046483,GO:0071704,GO:0090304,GO:0090305,GO:0090501,GO:0090502,GO:0140098,GO:1901360	ko:K12574	ko03018,map03018	rnjB	hypothetical protein	An RNase that has 5'-3' exonuclease and possibly endonuclease activity. Involved in maturation of rRNA and in some organisms also mRNA maturation and or decay	J	Cytoplasmic	No signal	CYTOPLASMIQUE	null	557	N			1	1	1	1	1	1	1	1
SAOUHSC_01253_mut		ko:K03466		ftsK	hypothetical protein	Belongs to the FtsK SpoIIIE SftA family	D	CytoplasmicMembrane	TM segment	PSE	C	789	N			1	1	1	1	1	1	1	1
SAOUHSC_01254		ko:K03710			hypothetical protein	transcriptional	K	Unknown	No signal	CYTOPLASMIQUE	null	237	N			0	0	0	0	0	0	0	0
SAOUHSC_01255				ymfF	hypothetical protein	Peptidase M16 inactive domain	S	Cytoplasmic	No signal	CYTOPLASMIQUE	null	421	N			1	1	0	1	0	0	0	0
SAOUHSC_01256		ko:K07263		ymfH	hypothetical protein	Peptidase, M16	S	Unknown	No signal	CYTOPLASMIQUE	null	428	N			1	1	1	1	0	0	0	0
SAOUHSC_01257					hypothetical protein	short chain dehydrogenase reductase family	IQ	Cytoplasmic	No signal	CYTOPLASMIQUE	null	234	N			0	0	0	0	0	0	0	0
SAOUHSC_01258				ymfK	hypothetical protein	Protein of unknown function (DUF3388)	S	Cytoplasmic	No signal	PSE	C	275	N			0	0	0	0	0	0	0	0
SAOUHSC_01259		ko:K15539			hypothetical protein	Helix-turn-helix domain	S	Unknown	No signal	MEMBRANE	null	130	N			0	0	0	0	1	1	1	1
SAOUHSC_01260	GO:0006629,GO:0006644,GO:0006650,GO:0006793,GO:0006796,GO:0008150,GO:0008152,GO:0008610,GO:0008654,GO:0009058,GO:0009987,GO:0019637,GO:0044237,GO:0044238,GO:0044249,GO:0044255,GO:0045017,GO:0046474,GO:0046486,GO:0071704,GO:0090407,GO:1901576	ko:K00995,ko:K08744	ko00564,ko01100,map00564,map01100	pgsA	CDP-diacylglycerol--glycerol-3-phosphate 3-phosphatidyltransferase	Belongs to the CDP-alcohol phosphatidyltransferase class-I family	I	CytoplasmicMembrane	No signal	MEMBRANE	null	192	N			1	1	1	1	1	1	1	1
SAOUHSC_01261	GO:0003674,GO:0003676,GO:0003677,GO:0005488,GO:0005575,GO:0005623,GO:0005886,GO:0006139,GO:0006259,GO:0006725,GO:0006807,GO:0008150,GO:0008152,GO:0009987,GO:0016020,GO:0034641,GO:0043170,GO:0044237,GO:0044238,GO:0044260,GO:0044464,GO:0046483,GO:0071704,GO:0071944,GO:0090304,GO:0097159,GO:1901360,GO:1901363	ko:K03742	ko00760,map00760	cinA	competence-damage inducible protein cinA	Belongs to the CinA family	S	Cytoplasmic	No signal	CYTOPLASMIQUE	null	383	N			1	1	1	1	0	0	0	0
SAOUHSC_01262	GO:0005575,GO:0005622,GO:0005623,GO:0005737,GO:0005829,GO:0006139,GO:0006259,GO:0006281,GO:0006725,GO:0006807,GO:0006950,GO:0006974,GO:0007154,GO:0008150,GO:0008152,GO:0009292,GO:0009294,GO:0009432,GO:0009605,GO:0009987,GO:0009991,GO:0030420,GO:0031668,GO:0033554,GO:0034641,GO:0043170,GO:0044237,GO:0044238,GO:0044260,GO:0044424,GO:0044444,GO:0044464,GO:0044764,GO:0046483,GO:0050896,GO:0051704,GO:…	ko:K03553	ko03440,map03440	recA	recombinase A	Can catalyze the hydrolysis of ATP in the presence of single-stranded DNA, the ATP-dependent uptake of single-stranded DNA by duplex DNA, and the ATP-dependent hybridization of homologous single-stranded DNAs. It interacts with LexA causing its activation and leading to its autocatalytic cleavage	L	Cytoplasmic	No signal	CYTOPLASMIQUE	null	347	N			1	1	1	1	1	1	0	0
SAOUHSC_01263	GO:0003674,GO:0005488,GO:0005515,GO:0042802	ko:K18682	ko03018,map03018	rny	phosphodiesterase	Endoribonuclease that initiates mRNA decay	S	Cytoplasmic	TM segment	PSE	C	519	N			1	1	1	1	1	1	1	1
SAOUHSC_01264					hypothetical protein		NP	Cytoplasmic	No signal	CYTOPLASMIQUE	null	71	N			0	0	0	0	0	0	0	0
SAOUHSC_01265	GO:0003674,GO:0003824,GO:0004112,GO:0004113,GO:0008081,GO:0016787,GO:0016788,GO:0042578	ko:K02029,ko:K02030,ko:K09769		ymdB	hypothetical protein	YmdB-like protein	S	Cytoplasmic	No signal	CYTOPLASMIQUE	null	265	N			1	1	1	1	0	0	0	0
SAOUHSC_01266		ko:K00174	ko00010,ko00020,ko00620,ko00650,ko00720,ko01100,ko01120,ko01130,ko01200,map00010,map00020,map00620,map00650,map00720,map01100,map01120,map01130,map01200	korA	hypothetical protein	ferredoxin oxidoreductase	C	Cytoplasmic	No signal	CYTOPLASMIQUE	null	586	N			1	1	1	1	1	1	0	0
SAOUHSC_01267		ko:K00175	ko00010,ko00020,ko00620,ko00650,ko00720,ko01100,ko01120,ko01130,ko01200,map00010,map00020,map00620,map00650,map00720,map01100,map01120,map01130,map01200	korB	2-oxoglutarate ferredoxin oxidoreductase subunit beta	COG1013 Pyruvate ferredoxin oxidoreductase and related 2-oxoacid ferredoxin oxidoreductases, beta subunit	C	Cytoplasmic	No signal	CYTOPLASMIQUE	null	288	N			1	1	1	1	1	1	0	0
SAOUHSC_01268				M1-594	hypothetical protein	Thiamine-binding protein	S	Cytoplasmic	No signal	CYTOPLASMIQUE	null	97	N			0	0	0	0	0	0	0	0
SAOUHSC_01269	GO:0001510,GO:0003674,GO:0003824,GO:0005488,GO:0005575,GO:0005622,GO:0005623,GO:0005737,GO:0005829,GO:0006139,GO:0006396,GO:0006399,GO:0006400,GO:0006725,GO:0006807,GO:0008033,GO:0008150,GO:0008152,GO:0009451,GO:0009987,GO:0010467,GO:0016070,GO:0016740,GO:0016782,GO:0030488,GO:0032259,GO:0034470,GO:0034641,GO:0034660,GO:0035596,GO:0035597,GO:0035600,GO:0043170,GO:0043412,GO:0043414,GO:0044237,GO:…	ko:K06168		miaB	tRNA-i6A37 modification enzyme MiaB	Catalyzes the methylthiolation of N6- (dimethylallyl)adenosine (i(6)A), leading to the formation of 2- methylthio-N6-(dimethylallyl)adenosine (ms(2)i(6)A) at position 37 in tRNAs that read codons beginning with uridine	J	Cytoplasmic	No signal	CYTOPLASMIQUE	null	514	N			1	1	1	1	1	1	0	0
SAOUHSC_01270		ko:K02028		ymcA	hypothetical protein	Belongs to the UPF0342 family	S	Unknown	No signal	CYTOPLASMIQUE	null	121	N			0	0	0	0	0	0	0	0
SAOUHSC_01271		ko:K16786,ko:K16787	ko02010,map02010	thiW	hypothetical protein	Thiamine-precursor transporter protein (ThiW)	S	CytoplasmicMembrane	Sec signal	MEMBRANE	null	163	N			0	0	0	0	0	0	0	0
SAOUHSC_01272_mut	GO:0003674,GO:0003676,GO:0003677,GO:0003684,GO:0003690,GO:0003824,GO:0005488,GO:0005575,GO:0005622,GO:0005623,GO:0006139,GO:0006259,GO:0006281,GO:0006298,GO:0006725,GO:0006807,GO:0006950,GO:0006974,GO:0008094,GO:0008150,GO:0008152,GO:0009987,GO:0016462,GO:0016787,GO:0016817,GO:0016818,GO:0016887,GO:0017111,GO:0030983,GO:0032300,GO:0032991,GO:0033554,GO:0034641,GO:0042623,GO:0043170,GO:0044237,GO:…	ko:K03555	ko03430,map03430	mutS	DNA mismatch repair protein MutS	that it carries out the mismatch recognition step. This protein has a weak ATPase activity	L	Cytoplasmic	No signal	CYTOPLASMIQUE	null	872	N			1	1	1	1	0	0	0	0
SAOUHSC_01273	GO:0000166,GO:0003674,GO:0003676,GO:0003677,GO:0003697,GO:0003824,GO:0005488,GO:0005524,GO:0005575,GO:0005622,GO:0005623,GO:0006139,GO:0006259,GO:0006281,GO:0006298,GO:0006725,GO:0006807,GO:0006950,GO:0006974,GO:0008144,GO:0008150,GO:0008152,GO:0009987,GO:0016462,GO:0016787,GO:0016817,GO:0016818,GO:0016887,GO:0017076,GO:0017111,GO:0030554,GO:0032300,GO:0032553,GO:0032555,GO:0032559,GO:0032991,GO:…	ko:K03572	ko03430,map03430	mutL	DNA mismatch repair protein	This protein is involved in the repair of mismatches in DNA. It is required for dam-dependent methyl-directed DNA mismatch repair. May act as a molecular matchmaker , a protein that promotes the formation of a stable complex between two or more DNA-binding proteins in an ATP-dependent manner without itself being part of a final effector complex	L	Cytoplasmic	No signal	CYTOPLASMIQUE	null	669	N			0	0	0	0	0	0	0	0
SAOUHSC_01274_mut	GO:0001072,GO:0001678,GO:0003674,GO:0005975,GO:0006066,GO:0006071,GO:0006355,GO:0008150,GO:0008152,GO:0009743,GO:0009746,GO:0009749,GO:0009889,GO:0009890,GO:0009891,GO:0009892,GO:0009893,GO:0009987,GO:0010033,GO:0010468,GO:0010556,GO:0010557,GO:0010558,GO:0010604,GO:0010605,GO:0010628,GO:0010629,GO:0019219,GO:0019222,GO:0019400,GO:0019725,GO:0019751,GO:0031323,GO:0031324,GO:0031325,GO:0031326,GO:…	ko:K02443		glpP	glycerol uptake operon antiterminator regulatory protein	Regulates expression of the glpD operon. In the presence of glycerol 3-phosphate (G3P) causes antitermination of transcription of glpD at the inverted repeat of the leader region to enhance its transcription. Binds and stabilizes glpD leader mRNA	K	Cytoplasmic	No signal	CYTOPLASMIQUE	null	177	N			0	0	1	1	0	0	0	0
SAOUHSC_01275		ko:K02440		glpF	hypothetical protein	Belongs to the MIP aquaporin (TC 1.A.8) family	G	CytoplasmicMembrane	TM segment	MEMBRANE	null	272	N			1	1	1	1	1	1	1	1
SAOUHSC_01276	GO:0003674,GO:0003824,GO:0004370,GO:0005975,GO:0006066,GO:0006071,GO:0006793,GO:0006796,GO:0008150,GO:0008152,GO:0009987,GO:0016301,GO:0016310,GO:0016740,GO:0016772,GO:0016773,GO:0019400,GO:0019751,GO:0044237,GO:0044238,GO:0044262,GO:0044281,GO:0071704,GO:1901615	ko:K00864	ko00561,ko01100,ko03320,ko04626,map00561,map01100,map03320,map04626	glpK	glycerol kinase	Key enzyme in the regulation of glycerol uptake and metabolism. Catalyzes the phosphorylation of glycerol to yield sn- glycerol 3-phosphate	F	Cytoplasmic	No signal	CYTOPLASMIQUE	null	498	N			1	1	1	1	1	1	1	1
SAOUHSC_01278	GO:0005575,GO:0005622,GO:0005623,GO:0005737,GO:0044424,GO:0044464	ko:K00111	ko00564,ko01110,map00564,map01110	glpD	aerobic glycerol-3-phosphate dehydrogenase	Belongs to the FAD-dependent glycerol-3-phosphate dehydrogenase family	C	Cytoplasmic	No signal	CYTOPLASMIQUE	null	557	N			1	1	1	1	1	1	1	1
SAOUHSC_01279_mut				ytpA	hydrolase alpha/beta fold domain-containing protein	Serine aminopeptidase, S33	I	CytoplasmicMembrane	No signal	CYTOPLASMIQUE	null	305	N			1	1	1	1	0	1	0	0
SAOUHSC_01280	GO:0003674,GO:0003824,GO:0006139,GO:0006396,GO:0006399,GO:0006400,GO:0006725,GO:0006807,GO:0008033,GO:0008150,GO:0008152,GO:0009451,GO:0009987,GO:0010467,GO:0016070,GO:0016740,GO:0016765,GO:0034470,GO:0034641,GO:0034660,GO:0043170,GO:0043412,GO:0044237,GO:0044238,GO:0046483,GO:0052381,GO:0071704,GO:0090304,GO:0140098,GO:0140101,GO:1901360	ko:K00791	ko00908,ko01100,ko01110,map00908,map01100,map01110	miaA	tRNA delta2-isopentenylpyrophosphate transferase	Catalyzes the transfer of a dimethylallyl group onto the adenine at position 37 in tRNAs that read codons beginning with uridine, leading to the formation of N6-(dimethylallyl)adenosine (i(6)A)	J	Cytoplasmic	No signal	CYTOPLASMIQUE	null	311	N			0	0	0	0	0	0	0	0
SAOUHSC_01281		ko:K03666	ko02024,ko03018,ko05111,map02024,map03018,map05111	hfq	host factor 1 protein, putative	RNA chaperone that binds small regulatory RNA (sRNAs) and mRNAs to facilitate mRNA translational regulation in response to envelope stress, environmental stress and changes in metabolite concentrations. Also binds with high specificity to tRNAs	J	Cytoplasmic	No signal	CYTOPLASMIQUE	null	77	N			0	0	0	0	0	0	0	0
SAOUHSC_01282		ko:K00432	ko00480,ko00590,ko04918,map00480,map00590,map04918	bsaA	glutathione peroxidase	Belongs to the glutathione peroxidase family	O	Unknown	No signal	CYTOPLASMIQUE	null	158	N			1	1	1	1	1	1	1	0
SAOUHSC_01283	GO:0003674,GO:0005488,GO:0005575,GO:0005622,GO:0005623,GO:0005737,GO:0043021,GO:0043022,GO:0044424,GO:0044464,GO:0044877	ko:K03665		hflX	hypothetical protein	GTPase that associates with the 50S ribosomal subunit and may have a role during protein synthesis or ribosome biogenesis	S	Cytoplasmic	No signal	CYTOPLASMIQUE	null	412	N			0	1	1	1	0	0	0	0
SAOUHSC_01284	GO:0003674,GO:0003824,GO:0003962,GO:0004123,GO:0016740,GO:0016765,GO:0016829,GO:0016846	ko:K01758	ko00260,ko00270,ko00450,ko01100,ko01130,ko01230,map00260,map00270,map00450,map01100,map01130,map01230	ynbB	hypothetical protein	aluminum resistance protein	P	Cytoplasmic	No signal	CYTOPLASMIQUE	null	412	N			1	1	1	1	1	0	0	0
SAOUHSC_01285	GO:0003674,GO:0005488,GO:0005515,GO:0006082,GO:0006355,GO:0006520,GO:0006541,GO:0006542,GO:0006807,GO:0008150,GO:0008152,GO:0008652,GO:0009058,GO:0009064,GO:0009084,GO:0009889,GO:0009987,GO:0010468,GO:0010556,GO:0016053,GO:0019219,GO:0019222,GO:0019752,GO:0031323,GO:0031326,GO:0042802,GO:0043436,GO:0044237,GO:0044238,GO:0044249,GO:0044281,GO:0044283,GO:0046394,GO:0050789,GO:0050794,GO:0051171,GO:…	ko:K03713,ko:K15580	ko01501,ko02010,ko02024,map01501,map02010,map02024	glnR	glutamine synthetase repressor	transcriptional	K	Cytoplasmic	No signal	CYTOPLASMIQUE	null	122	N			0	0	0	0	0	0	0	0
SAOUHSC_01287		ko:K01915	ko00220,ko00250,ko00630,ko00910,ko01100,ko01120,ko01230,ko02020,ko04217,ko04724,ko04727,map00220,map00250,map00630,map00910,map01100,map01120,map01230,map02020,map04217,map04724,map04727	glnA	glutamine synthetase, type I	Glutamine synthetase	E	Cytoplasmic	No signal	CYTOPLASMIQUE	null	446	N			1	1	1	1	1	1	1	1
SAOUHSC_01288					hypothetical protein		NP	Cytoplasmic	No signal	CYTOPLASMIQUE	null	65	N			0	0	0	0	0	0	0	0
SAOUHSC_01289_mut					hypothetical protein		NP	Cytoplasmic	No signal	CYTOPLASMIQUE	null	70	N			0	0	0	0	0	0	0	0
SAOUHSC_01290					hypothetical protein		NP	Unknown	No signal	CYTOPLASMIQUE	null	68	N			0	0	0	0	0	0	0	0
SAOUHSC_01291_miss					hypothetical protein		NP	CytoplasmicMembrane	TM segment	MEMBRANE	null	36	N			0	0	0	0	0	0	0	0
SAOUHSC_01292					hypothetical protein		NP	Unknown	No signal	CYTOPLASMIQUE	null	61	N			0	0	0	0	0	0	0	0
SAOUHSC_01293_miss					hypothetical protein		NP	Unknown	No signal	CYTOPLASMIQUE	null	34	N			0	0	0	0	0	0	0	0
SAOUHSC_01294_miss					hypothetical protein		NP	Unknown	No signal	CYTOPLASMIQUE	null	57	N			0	0	0	0	0	0	0	0
SAOUHSC_01295					hypothetical protein		NP	Cytoplasmic	No signal	CYTOPLASMIQUE	null	83	N			0	0	0	0	0	0	0	0
SAOUHSC_01296					hypothetical protein	head morphogenesis protein, SPP1 gp7 family	S	Cytoplasmic	No signal	CYTOPLASMIQUE	null	194	N			0	0	0	0	0	0	0	0
SAOUHSC_01297					hypothetical protein		NP	Unknown	No signal	CYTOPLASMIQUE	null	82	N			0	0	0	0	0	0	0	0
SAOUHSC_01298_miss					hypothetical protein		NP	CytoplasmicMembrane	No signal	CYTOPLASMIQUE	null	40	N			0	0	0	0	0	0	0	0
SAOUHSC_01299_miss					hypothetical protein	head morphogenesis protein, SPP1 gp7 family	S	Unknown	No signal	CYTOPLASMIQUE	null	33	N			0	0	0	0	0	0	0	0
SAOUHSC_01300_miss					hypothetical protein	head morphogenesis protein, SPP1 gp7 family	S	Unknown	No signal	CYTOPLASMIQUE	null	88	N			0	0	0	0	0	0	0	0
SAOUHSC_01301_miss					hypothetical protein		NP	Cytoplasmic	No signal	CYTOPLASMIQUE	null	45	N			0	0	0	0	0	0	0	0
SAOUHSC_01302_para					hypothetical protein	head morphogenesis protein, SPP1 gp7 family	S	Unknown	No signal	CYTOPLASMIQUE	null	44	N			0	0	0	0	0	0	0	0
SAOUHSC_01303					hypothetical protein	Bacterial toxin 50	S	Unknown	No signal	CYTOPLASMIQUE	null	96	N			0	0	0	0	0	0	0	0
SAOUHSC_01304					hypothetical protein		NP	Cytoplasmic	No signal	CYTOPLASMIQUE	null	64	N			0	0	0	0	0	0	0	0
SAOUHSC_01305_mut					hypothetical protein	head morphogenesis protein, SPP1 gp7 family	S	Unknown	No signal	CYTOPLASMIQUE	null	116	N			0	0	0	0	0	0	0	0
SAOUHSC_01306					hypothetical protein		NP	Unknown	No signal	CYTOPLASMIQUE	null	63	N			0	0	0	0	0	0	0	0
SAOUHSC_01307		ko:K01620	ko00260,ko01100,ko01110,ko01120,ko01130,ko01230,map00260,map01100,map01110,map01120,map01130,map01230	ltaE	hypothetical protein	Beta-eliminating lyase	E	Cytoplasmic	No signal	CYTOPLASMIQUE	null	341	N			0	0	0	0	0	0	0	0
SAOUHSC_01309_miss					hypothetical protein		NP	CytoplasmicMembrane	No signal	MEMBRANE	null	108	N			0	0	0	0	0	0	0	0
SAOUHSC_01310	GO:0003674,GO:0003824,GO:0005575,GO:0006629,GO:0006644,GO:0006650,GO:0006655,GO:0006793,GO:0006796,GO:0008150,GO:0008152,GO:0008610,GO:0008654,GO:0008808,GO:0009058,GO:0009987,GO:0016020,GO:0016740,GO:0016772,GO:0016780,GO:0019637,GO:0030572,GO:0032048,GO:0032049,GO:0032502,GO:0043934,GO:0044237,GO:0044238,GO:0044249,GO:0044255,GO:0045017,GO:0046471,GO:0046474,GO:0046486,GO:0071704,GO:0090407,GO:…	ko:K06131	ko00564,ko01100,map00564,map01100	cls1	cardiolipin synthetase, putative	Catalyzes the reversible phosphatidyl group transfer from one phosphatidylglycerol molecule to another to form cardiolipin (CL) (diphosphatidylglycerol) and glycerol	I	CytoplasmicMembrane	TM segment	PSE	C	493	N			0	1	1	1	1	1	1	1
SAOUHSC_01311_mut		ko:K01990		XK27_09825	ABC transporter, ATP-binding protein, putative	ABC transporter, ATP-binding protein	V	CytoplasmicMembrane	No signal	CYTOPLASMIQUE	null	299	N			0	0	0	0	0	0	0	0
SAOUHSC_01312		ko:K01992		yvfS	hypothetical protein	ABC transporter (permease)	V	CytoplasmicMembrane	TM segment	MEMBRANE	null	243	N			0	0	0	0	0	0	0	0
SAOUHSC_01313	GO:0003674,GO:0003824,GO:0004721,GO:0005488,GO:0005515,GO:0006464,GO:0006470,GO:0006793,GO:0006796,GO:0006807,GO:0008150,GO:0008152,GO:0009987,GO:0016311,GO:0016787,GO:0016788,GO:0016791,GO:0019538,GO:0036211,GO:0042578,GO:0042802,GO:0043170,GO:0043412,GO:0044237,GO:0044238,GO:0044260,GO:0044267,GO:0071704,GO:0140096,GO:1901564	ko:K07778	ko02020,map02020	desK	histidine kinase	Histidine kinase	T	CytoplasmicMembrane	TM segment	PSE	C	363	N			0	0	0	0	0	0	0	0
SAOUHSC_01314		ko:K02479,ko:K07693	ko02020,map02020	desR	hypothetical protein	response regulator	K	Cytoplasmic	No signal	CYTOPLASMIQUE	null	200	N			0	0	0	0	0	0	0	0
SAOUHSC_01315					hypothetical protein		NP	CytoplasmicMembrane	TM segment	MEMBRANE	null	62	N			0	0	0	0	0	0	0	0
SAOUHSC_01316		ko:K01174		nucI	thermonuclease	thermonuclease	L	Extracellular	TM segment	SECRETED	null	177	N	Thermonuclease	Enzyme	0	0	0	0	1	1	1	1
SAOUHSC_01317					hypothetical protein		NP	Unknown	TM segment	SECRETED	null	284	N			1	1	1	1	1	1	1	1
SAOUHSC_01318_mut					hypothetical protein	lactoylglutathione lyase activity	E	Cytoplasmic	No signal	CYTOPLASMIQUE	null	194	N			0	0	0	1	0	0	0	0
SAOUHSC_01319	GO:0000166,GO:0003674,GO:0003824,GO:0004072,GO:0005488,GO:0005524,GO:0005575,GO:0005622,GO:0005623,GO:0005737,GO:0006082,GO:0006520,GO:0006553,GO:0006793,GO:0006796,GO:0006807,GO:0008144,GO:0008150,GO:0008152,GO:0008652,GO:0009058,GO:0009066,GO:0009067,GO:0009085,GO:0009089,GO:0009987,GO:0016053,GO:0016301,GO:0016310,GO:0016740,GO:0016772,GO:0016774,GO:0017076,GO:0019202,GO:0019752,GO:0030554,GO:…	ko:K00928	ko00260,ko00261,ko00270,ko00300,ko01100,ko01110,ko01120,ko01130,ko01210,ko01230,map00260,map00261,map00270,map00300,map01100,map01110,map01120,map01130,map01210,map01230	lysC	aspartate kinase	Belongs to the aspartokinase family	E	Cytoplasmic	No signal	CYTOPLASMIQUE	null	460	N			0	0	0	0	0	0	0	0
SAOUHSC_01320	GO:0003674,GO:0003824,GO:0004412,GO:0005575,GO:0005618,GO:0005623,GO:0005886,GO:0006082,GO:0006520,GO:0006566,GO:0006807,GO:0008150,GO:0008152,GO:0008652,GO:0009058,GO:0009066,GO:0009067,GO:0009088,GO:0009987,GO:0016020,GO:0016053,GO:0016491,GO:0016614,GO:0016616,GO:0019752,GO:0030312,GO:0040007,GO:0043436,GO:0044237,GO:0044238,GO:0044249,GO:0044281,GO:0044283,GO:0044464,GO:0046394,GO:0055114,GO:…	ko:K00003,ko:K12524	ko00260,ko00261,ko00270,ko00300,ko01100,ko01110,ko01120,ko01130,ko01230,map00260,map00261,map00270,map00300,map01100,map01110,map01120,map01130,map01230	hom	homoserine dehydrogenase	Homoserine dehydrogenase	E	Unknown	No signal	CYTOPLASMIQUE	null	426	N			0	0	1	1	0	0	0	0
SAOUHSC_01321	GO:0003674,GO:0003824,GO:0004795,GO:0005488,GO:0005575,GO:0005622,GO:0005623,GO:0005737,GO:0005829,GO:0005886,GO:0006082,GO:0006520,GO:0006566,GO:0006807,GO:0008144,GO:0008150,GO:0008152,GO:0008652,GO:0009058,GO:0009066,GO:0009067,GO:0009088,GO:0009987,GO:0016020,GO:0016053,GO:0016829,GO:0016835,GO:0016838,GO:0019752,GO:0019842,GO:0030170,GO:0036094,GO:0040007,GO:0043167,GO:0043168,GO:0043436,GO:…	ko:K01733	ko00260,ko00750,ko01100,ko01110,ko01120,ko01230,map00260,map00750,map01100,map01110,map01120,map01230	thrC	threonine synthase	Catalyzes the gamma-elimination of phosphate from L- phosphohomoserine and the beta-addition of water to produce L- threonine	E	Cytoplasmic	No signal	CYTOPLASMIQUE	null	353	N			1	1	1	1	0	0	0	0
SAOUHSC_01322	GO:0000096,GO:0000097,GO:0003674,GO:0003824,GO:0004413,GO:0005575,GO:0005622,GO:0005623,GO:0005737,GO:0005829,GO:0006082,GO:0006520,GO:0006555,GO:0006566,GO:0006790,GO:0006793,GO:0006796,GO:0006807,GO:0008150,GO:0008152,GO:0008652,GO:0009058,GO:0009066,GO:0009067,GO:0009069,GO:0009086,GO:0009088,GO:0009092,GO:0009987,GO:0016053,GO:0016301,GO:0016310,GO:0016740,GO:0016772,GO:0016773,GO:0019202,GO:…	ko:K00872	ko00260,ko01100,ko01110,ko01120,ko01230,map00260,map01100,map01110,map01120,map01230	thrB	homoserine kinase	Catalyzes the ATP-dependent phosphorylation of L- homoserine to L-homoserine phosphate	F	Unknown	No signal	CYTOPLASMIQUE	null	304	N			0	0	0	0	0	0	0	0
SAOUHSC_01323				yidA	hypothetical protein	Sucrose-6F-phosphate phosphohydrolase	S	Cytoplasmic	No signal	CYTOPLASMIQUE	null	267	N			1	1	1	1	0	0	1	0
SAOUHSC_01324					hypothetical protein		NP	Cytoplasmic	No signal	CYTOPLASMIQUE	null	104	N			0	0	0	1	0	0	0	0
SAOUHSC_01325_miss					hypothetical protein		NP	Unknown	No signal	CYTOPLASMIQUE	null	34	N			0	0	0	0	0	0	0	0
SAOUHSC_01326		ko:K03293,ko:K11733		lysP	hypothetical protein	amino acid	E	CytoplasmicMembrane	TM segment	MEMBRANE	null	484	N			0	0	0	0	1	1	1	1
SAOUHSC_01327_mut	GO:0000302,GO:0003674,GO:0003824,GO:0004096,GO:0004601,GO:0005488,GO:0005575,GO:0005622,GO:0005623,GO:0005737,GO:0006950,GO:0006979,GO:0008150,GO:0008152,GO:0009056,GO:0009636,GO:0009987,GO:0010035,GO:0016209,GO:0016491,GO:0016684,GO:0016999,GO:0017001,GO:0017144,GO:0020037,GO:0042221,GO:0042493,GO:0042542,GO:0042737,GO:0042743,GO:0042744,GO:0044237,GO:0044248,GO:0044424,GO:0044464,GO:0046677,GO:…	ko:K03781	ko00380,ko00630,ko01110,ko01130,ko01200,ko04011,ko04016,ko04068,ko04146,ko04211,ko04212,ko04213,ko05014,map00380,map00630,map01110,map01130,map01200,map04011,map04016,map04068,map04146,map04211,map04212,map04213,map05014	katA	catalase	serves to protect cells from the toxic effects of hydrogen peroxide	P	Cytoplasmic	No signal	CYTOPLASMIQUE	null	505	N			1	1	1	1	0	0	0	0
SAOUHSC_01328	GO:0000027,GO:0003674,GO:0003735,GO:0005198,GO:0005575,GO:0005622,GO:0005623,GO:0005737,GO:0005829,GO:0005840,GO:0006412,GO:0006518,GO:0006807,GO:0006996,GO:0008150,GO:0008152,GO:0009058,GO:0009059,GO:0009987,GO:0010467,GO:0015934,GO:0016043,GO:0019538,GO:0022607,GO:0022613,GO:0022618,GO:0022625,GO:0022626,GO:0032991,GO:0034622,GO:0034641,GO:0034645,GO:0042221,GO:0042254,GO:0042255,GO:0042273,GO:…	ko:K02913	ko03010,map03010	rpmG	50S ribosomal protein L33	Belongs to the bacterial ribosomal protein bL33 family	J	Cytoplasmic	No signal	CYTOPLASMIQUE	null	49	N			0	1	0	0	0	0	0	0
SAOUHSC_01329	GO:0000028,GO:0003674,GO:0003735,GO:0005198,GO:0005575,GO:0005618,GO:0005622,GO:0005623,GO:0005737,GO:0005829,GO:0005840,GO:0006412,GO:0006518,GO:0006807,GO:0006996,GO:0008150,GO:0008152,GO:0009058,GO:0009059,GO:0009987,GO:0010467,GO:0015935,GO:0016043,GO:0019538,GO:0022607,GO:0022613,GO:0022618,GO:0022626,GO:0022627,GO:0030312,GO:0032991,GO:0034622,GO:0034641,GO:0034645,GO:0042254,GO:0042255,GO:…	ko:K02954	ko03010,map03010	rpsN	30S ribosomal protein S14	Binds 16S rRNA, required for the assembly of 30S particles and may also be responsible for determining the conformation of the 16S rRNA at the A site	J	Cytoplasmic	No signal	CYTOPLASMIQUE	null	89	N			1	1	1	0	0	0	0	0
SAOUHSC_01330				guaC	guanosine 5'-monophosphate oxidoreductase	purine nucleotide metabolic process	S	Cytoplasmic	No signal	CYTOPLASMIQUE	null	325	N			1	0	0	0	0	0	0	0
SAOUHSC_01331_miss					hypothetical protein		NP	Unknown	No signal	MEMBRANE	null	34	N			0	0	0	0	0	0	0	0
SAOUHSC_01332					hypothetical protein	protein with SCP PR1 domains	S	Unknown	No signal	CYTOPLASMIQUE	null	287	N			0	0	0	0	0	0	0	0
SAOUHSC_01333	GO:0000976,GO:0001067,GO:0001130,GO:0001217,GO:0003674,GO:0003676,GO:0003677,GO:0003690,GO:0003700,GO:0005488,GO:0005575,GO:0006355,GO:0006950,GO:0006974,GO:0007154,GO:0008150,GO:0009432,GO:0009605,GO:0009889,GO:0009890,GO:0009892,GO:0009987,GO:0009991,GO:0010468,GO:0010556,GO:0010558,GO:0010605,GO:0010629,GO:0019219,GO:0019222,GO:0031323,GO:0031324,GO:0031326,GO:0031327,GO:0031668,GO:0032991,GO:…	ko:K01356		lexA	LexA repressor	Represses a number of genes involved in the response to DNA damage (SOS response), including recA and lexA. In the presence of single-stranded DNA, RecA interacts with LexA causing an autocatalytic cleavage which disrupts the DNA-binding part of LexA, leading to derepression of the SOS regulon and eventually DNA repair	K	Cytoplasmic	No signal	CYTOPLASMIQUE	null	207	N			0	0	0	0	0	0	0	0
SAOUHSC_01334_mut					hypothetical protein		NP	CytoplasmicMembrane	TM segment	SECRETED	null	78	N			0	0	0	0	0	0	0	0
SAOUHSC_01336				ynzC	hypothetical protein	UPF0291 protein	S	Cytoplasmic	No signal	CYTOPLASMIQUE	null	79	N			0	0	0	0	0	0	0	0
SAOUHSC_01337_mut		ko:K00615	ko00030,ko00710,ko01051,ko01100,ko01110,ko01120,ko01130,ko01200,ko01230,map00030,map00710,map01051,map01100,map01110,map01120,map01130,map01200,map01230	tkt	transketolase	Catalyzes the transfer of a two-carbon ketol group from a ketose donor to an aldose acceptor, via a covalent intermediate with the cofactor thiamine pyrophosphate	G	Unknown	No signal	CYTOPLASMIQUE	null	662	N			1	1	1	1	1	1	1	1
SAOUHSC_01338		ko:K09976		yneF	hypothetical protein	UPF0154 protein	S	CytoplasmicMembrane	TM segment	MEMBRANE	null	95	N			1	1	1	0	1	1	1	1
SAOUHSC_01339_miss					hypothetical protein		NP	Extracellular	No signal	CYTOPLASMIQUE	null	32	N			0	0	0	0	0	0	0	0
SAOUHSC_01340_mut				yneJ	hypothetical protein	COG4846 Membrane protein involved in cytochrome C biogenesis	O	CytoplasmicMembrane	TM segment	MEMBRANE	null	155	N			0	0	0	0	0	0	0	0
SAOUHSC_01341		ko:K03547		sbcD	hypothetical protein	SbcCD cleaves DNA hairpin structures. These structures can inhibit DNA replication and are intermediates in certain DNA recombination reactions. The complex acts as a 3'- 5' double strand exonuclease that can open hairpins. It also has a 5' single-strand endonuclease activity	L	Cytoplasmic	No signal	CYTOPLASMIQUE	null	373	N			0	0	0	0	0	0	0	0
SAOUHSC_01342_para		ko:K03546		sbcC	hypothetical protein	SbcCD cleaves DNA hairpin structures. These structures can inhibit DNA replication and are intermediates in certain DNA recombination reactions. The complex acts as a 3'- 5' double strand exonuclease that can open hairpins. It also has a 5' single-strand endonuclease activity (By similarity)	L	Cytoplasmic	No signal	CYTOPLASMIQUE	null	947	N			0	0	0	0	0	0	0	0
SAOUHSC_01343_mut		ko:K03546		sbcC	hypothetical protein	SbcCD cleaves DNA hairpin structures. These structures can inhibit DNA replication and are intermediates in certain DNA recombination reactions. The complex acts as a 3'- 5' double strand exonuclease that can open hairpins. It also has a 5' single-strand endonuclease activity (By similarity)	L	Cytoplasmic	No signal	CYTOPLASMIQUE	null	1009	N			1	0	0	1	0	0	0	0
SAOUHSC_01344_miss					hypothetical protein		NP	CytoplasmicMembrane	TM segment	SECRETED	null	162	N			0	0	0	0	0	0	0	0
SAOUHSC_01346	GO:0003674,GO:0005215,GO:0006810,GO:0006811,GO:0006812,GO:0006950,GO:0006970,GO:0008150,GO:0008324,GO:0008519,GO:0009266,GO:0009409,GO:0009628,GO:0015075,GO:0015101,GO:0015199,GO:0015651,GO:0015695,GO:0015696,GO:0015697,GO:0015838,GO:0022857,GO:0031460,GO:0034220,GO:0050896,GO:0051179,GO:0051234,GO:0055085,GO:0071702,GO:0071705,GO:0072337,GO:0072349,GO:0072488,GO:0098655	ko:K05020		opuD	glycine betaine transporter, putative	Belongs to the BCCT transporter (TC 2.A.15) family	M	CytoplasmicMembrane	TM segment	MEMBRANE	null	548	N			1	1	1	1	1	1	1	1
SAOUHSC_01347	GO:0003674,GO:0003676,GO:0003723,GO:0003729,GO:0003730,GO:0003824,GO:0003994,GO:0005488,GO:0006082,GO:0006091,GO:0006099,GO:0006101,GO:0006629,GO:0006631,GO:0008150,GO:0008152,GO:0009060,GO:0009987,GO:0015980,GO:0016829,GO:0016835,GO:0016836,GO:0016999,GO:0017144,GO:0019541,GO:0019679,GO:0019752,GO:0032787,GO:0043436,GO:0043937,GO:0044237,GO:0044238,GO:0044255,GO:0044281,GO:0045333,GO:0046459,GO:…	ko:K01681	ko00020,ko00630,ko00720,ko01100,ko01110,ko01120,ko01130,ko01200,ko01210,ko01230,map00020,map00630,map00720,map01100,map01110,map01120,map01130,map01200,map01210,map01230	citB	aconitate hydratase	Catalyzes the isomerization of citrate to isocitrate via cis-aconitate	C	Cytoplasmic	No signal	CYTOPLASMIQUE	null	901	N			1	1	1	1	0	0	0	0
SAOUHSC_01348		ko:K07107		yneP	hypothetical protein	Acyl-ACP thioesterase	S	Cytoplasmic	No signal	CYTOPLASMIQUE	null	155	N			1	1	1	1	0	0	0	0
SAOUHSC_01349					hypothetical protein	Belongs to the HesB IscA family	S	Cytoplasmic	No signal	CYTOPLASMIQUE	null	98	N			0	0	0	0	0	0	0	0
SAOUHSC_01350	GO:0005575,GO:0005623,GO:0005886,GO:0016020,GO:0044464,GO:0071944	ko:K08591,ko:K22278	ko00561,ko00564,ko01100,ko01110,map00561,map00564,map01100,map01110	plsY	hypothetical protein	Catalyzes the transfer of an acyl group from acyl- phosphate (acyl-PO(4)) to glycerol-3-phosphate (G3P) to form lysophosphatidic acid (LPA). This enzyme utilizes acyl-phosphate as fatty acyl donor, but not acyl-CoA or acyl-ACP	I	CytoplasmicMembrane	TM segment	MEMBRANE	null	202	N			0	0	0	0	0	0	0	0
SAOUHSC_01351	GO:0003674,GO:0003824,GO:0003916,GO:0003918,GO:0005575,GO:0006139,GO:0006259,GO:0006265,GO:0006725,GO:0006807,GO:0006996,GO:0007059,GO:0008094,GO:0008150,GO:0008152,GO:0009295,GO:0009987,GO:0016043,GO:0016462,GO:0016787,GO:0016817,GO:0016818,GO:0016853,GO:0016887,GO:0017111,GO:0034335,GO:0034641,GO:0042623,GO:0043170,GO:0044237,GO:0044238,GO:0044260,GO:0046483,GO:0051276,GO:0061505,GO:0071103,GO:…	ko:K02470,ko:K02622		parE	DNA topoisomerase IV subunit B	Topoisomerase IV is essential for chromosome segregation. It relaxes supercoiled DNA. Performs the decatenation events required during the replication of a circular DNA molecule	L	Cytoplasmic	No signal	CYTOPLASMIQUE	null	663	N			1	1	1	1	0	0	0	0
SAOUHSC_01352	GO:0005575,GO:0005622,GO:0005623,GO:0005737,GO:0009330,GO:0032991,GO:0044424,GO:0044464	ko:K02469,ko:K02621		parC	DNA topoisomerase IV subunit A	Topoisomerase IV is essential for chromosome segregation. It relaxes supercoiled DNA. Performs the decatenation events required during the replication of a circular DNA molecule	L	Cytoplasmic	No signal	CYTOPLASMIQUE	null	800	N			1	1	1	1	0	0	0	0
SAOUHSC_01353_miss					hypothetical protein		NP	Unknown	No signal	CYTOPLASMIQUE	null	32	N			0	0	0	0	0	0	0	0
SAOUHSC_01354	GO:0005575,GO:0005623,GO:0005886,GO:0016020,GO:0044464,GO:0071944	ko:K03310,ko:K11626	ko02020,map02020	alsT	sodium:alanine symporter family protein, putative	amino acid carrier protein	E	CytoplasmicMembrane	No signal	MEMBRANE	null	486	N			1	1	1	1	1	1	1	1
SAOUHSC_01356		ko:K02538,ko:K03480,ko:K03488		glcT	transcription antiterminator	antiterminator	K	Cytoplasmic	No signal	CYTOPLASMIQUE	null	283	N			0	0	1	0	0	0	0	0
SAOUHSC_01357_miss					hypothetical protein		NP	CytoplasmicMembrane	No signal	MEMBRANE	null	55	N			0	0	0	0	0	0	0	0
SAOUHSC_01358_mut	GO:0003674,GO:0005215,GO:0005575,GO:0005623,GO:0005886,GO:0005887,GO:0006810,GO:0008150,GO:0016020,GO:0016021,GO:0031224,GO:0031226,GO:0044425,GO:0044459,GO:0044464,GO:0051179,GO:0051234,GO:0055085,GO:0071944			yubA	hypothetical protein	AI-2E family transporter	S	CytoplasmicMembrane	TM segment	MEMBRANE	null	382	N			1	0	1	0	0	0	0	0
SAOUHSC_01359	GO:0005575,GO:0005623,GO:0005886,GO:0016020,GO:0044464,GO:0071944	ko:K07027,ko:K14205	ko01503,ko02020,ko05150,map01503,map02020,map05150	fmtC	hypothetical protein	Catalyzes the transfer of a lysyl group from L-lysyl- tRNA(Lys) to membrane-bound phosphatidylglycerol (PG), which produces lysylphosphatidylglycerol (LPG), a major component of the bacterial membrane with a positive net charge. LPG synthesis contributes to bacterial virulence as it is involved in the resistance mechanism against cationic antimicrobial peptides (CAMP) produces by the host's immun…	S	CytoplasmicMembrane	TM segment	MEMBRANE	null	840	N			0	0	0	0	1	1	1	1
SAOUHSC_01360		ko:K07304,ko:K12267		msrA2	methionine sulfoxide reductase A	Has an important function as a repair enzyme for proteins that have been inactivated by oxidation. Catalyzes the reversible oxidation-reduction of methionine sulfoxide in proteins to methionine	O	Unknown	No signal	CYTOPLASMIQUE	null	169	N			1	1	1	1	0	0	0	0
SAOUHSC_01361				msrR	transcriptional regulator, putative	Peptide methionine sulfoxide reductase regulator MsrR	K	CytoplasmicMembrane	TM segment	PSE	C	327	N			0	0	1	1	1	1	1	1
SAOUHSC_01362_mut	GO:0003674,GO:0003824,GO:0006725,GO:0008150,GO:0008152,GO:0009987,GO:0016853,GO:0044237	ko:K01821	ko00362,ko00621,ko00622,ko01100,ko01120,ko01220,map00362,map00621,map00622,map01100,map01120,map01220	dmpI	4-oxalocrotonate tautomerase, putative	4-oxalocrotonate tautomerase	G	Cytoplasmic	No signal	CYTOPLASMIQUE	null	62	N			0	0	0	0	0	0	0	0
SAOUHSC_01363		ko:K02346,ko:K03502,ko:K14161		umuC	hypothetical protein	Belongs to the DNA polymerase type-Y family	L	Cytoplasmic	No signal	CYTOPLASMIQUE	null	420	N			0	0	0	0	0	0	0	0
[truncated: 1,626 more rows]

## Sheet: Table S2
		WC V- (12/6) *		WC V+ (12/6) *		EV V- (12/6) *		EV V+ (12/6) *		6V- (EV/WC) *		6V+ (EV/WC) *		12V- (EV/WC) *		12V+ (EV/WC) *		WC 6 h (V+/V-) *		EV 12 h (V+/V-) *
[truncated: 974 more rows]
